# Supplementary material for: Identification of Leuconostoc species based on novel marker genes identified using real-time PCR via computational pangenome analysis
Source: Front Microbiol. 2022 Sep 23;13:1014872. doi: 10.3389/fmicb.2022.1014872 (PMC9537375; doi:10.3389/fmicb.2022.1014872)
Supplement: Supplementary file 1 [file Data_Sheet_1.xlsx]

## Sheet: Table S1
Supplementary Table S1. Summary in genome features of Leuconostoc species
#Organism Name	Strain	Size (Mb)	GC%	CDS	Level	Assembly
Leuconostoc carnosum	JB16	1.77347	37.091	1655	Complete	GCA_000300135.1
Leuconostoc carnosum	CBA3620	1.70133	37.3348	1618	Complete	GCA_007954525.1
Leuconostoc carnosum	WC0329	1.65083	37.2	1578	Scaffold	GCA_008689675.1
Leuconostoc carnosum	WC0328	1.81458	37.1	1763	Scaffold	GCA_008689695.1
Leuconostoc carnosum	WC0327	1.76938	37.2	1693	Contig	GCA_008689755.1
Leuconostoc carnosum	WC0326	1.76965	37.2	1696	Contig	GCA_008689765.1
Leuconostoc carnosum	WC0325	1.8298	37.2	1795	Scaffold	GCA_008690785.1
Leuconostoc carnosum	WC0324	1.76563	37.1	1708	Contig	GCA_008690825.1
Leuconostoc carnosum	WC0323	1.77288	37.2	1723	Scaffold	GCA_008690845.1
Leuconostoc carnosum	WC0322	1.85285	37	1822	Scaffold	GCA_008690865.1
Leuconostoc carnosum	DSM 5576	1.82066	37	1714	Scaffold	GCA_014207505.1
Leuconostoc carnosum	MFPC16A2803	1.81202	36.9587	1771	Scaffold	GCA_900322415.1
Leuconostoc carnosum	MFPA29A1405	1.66684	37.2698	1600	Contig	GCA_900322425.1
Leuconostoc citreum	KM20	1.89661	38.8804	1777	Complete	GCA_000026405.1
Leuconostoc citreum	CBA3624	1.89477	38.9513	1779	Complete	GCA_007954565.1
Leuconostoc citreum	CBA3623	1.96941	38.9123	1848	Complete	GCA_007954705.1
Leuconostoc citreum	CBA3621	1.90325	38.9138	1826	Complete	GCA_007954785.1
Leuconostoc citreum	CBA3627	1.90325	38.9138	1824	Complete	GCA_008033195.1
Leuconostoc citreum	F192-5	2.06178	38.4	1987	Scaffold	GCA_008326505.1
Leuconostoc citreum	NRIC 1776	1.80678	38.9	1735	Scaffold	GCA_008326545.1
Leuconostoc citreum	WiKim0101	2.01927	38.9102	1861	Chromosome	GCA_009707745.1
Leuconostoc citreum	37	1.98247	38.9292	1877	Complete	GCA_015277835.1
Leuconostoc citreum	WiKim0096	1.81031	39.0318	1650	Chromosome	GCA_016406245.1
Leuconostoc fallax	KCTC 3537	1.63897	37.5	1414	Contig	GCA_000165675.2
Leuconostoc fallax	ATCC 700006	1.66052	37.7	1589	Scaffold	GCA_004354645.1
Leuconostoc fallax	1.2.22	1.6714	37.6	1644	Contig	GCA_018993745.1
Leuconostoc gasicomitatum	type strain: LMG 18811	1.95408	36.7	1860	Complete	GCA_000196855.1
Leuconostoc gasicomitatum	LEKG1	2.05073	36.8506	1964	Complete	GCA_001536305.1
Leuconostoc gasicomitatum	TMW 2.1619	1.92438	36.8534	1846	Complete	GCA_009296125.1
Leuconostoc gasicomitatum	CBA3613	1.81266	36.9	1701	Complete	GCA_013403485.1
Leuconostoc gasicomitatum	NAFIM5a-6	1.87014	36.8	1807	Scaffold	GCA_020088785.1
Leuconostoc gasicomitatum	POULM2-8	1.9511	36.8	1879	Scaffold	GCA_020088805.1
Leuconostoc gasicomitatum	Ms25-3	1.91375	36.4	1833	Contig	GCA_020088825.1
Leuconostoc gasicomitatum	Vvan8	1.82217	36.7	1771	Scaffold	GCA_020088845.1
Leuconostoc gasicomitatum	Jla4-8	1.91393	36.6	1833	Scaffold	GCA_020088985.1
Leuconostoc gasicomitatum	HS10	2.00173	36.5	1934	Scaffold	GCA_020089005.1
Leuconostoc gasicomitatum	R-46608	2.12226	36.5	2032	Scaffold	GCA_020089025.1
Leuconostoc gasicomitatum	R-46710	2.0163	36.6	1944	Scaffold	GCA_020089045.1
Leuconostoc gasicomitatum	HS1	2.00377	36.5	1934	Scaffold	GCA_020089065.1
Leuconostoc gasicomitatum	A.8.4	1.98605	36.5	1915	Scaffold	GCA_020089085.1
Leuconostoc gelidum subsp. aenigmaticum	DSM 19374	1.95122	36.7	1854	Scaffold	GCA_020089445.1
Leuconostoc gelidum subsp. aenigmaticum	POKY4-4	1.93486	36.6	1842	Scaffold	GCA_020089455.1
Leuconostoc gelidum subsp. aenigmaticum	DSM 19375	1.94475	36.6	1838	Scaffold	GCA_020089505.1
Leuconostoc gelidum subsp. gelidum	TMW 2.1618	1.81768	36.9	1698	Complete	GCA_006770305.1
Leuconostoc gelidum subsp. gelidum	Vvan9	1.97232	36.6	1884	Scaffold	GCA_020089225.1
Leuconostoc gelidum subsp. gelidum	PB4d	2.00773	36.6	1909	Scaffold	GCA_020089285.1
Leuconostoc gelidum subsp. gelidum	Kg1-2	1.83476	36.7	1740	Scaffold	GCA_020089305.1
Leuconostoc gelidum subsp. gelidum	JPBL22	1.88545	36.7	1799	Scaffold	GCA_020089325.1
Leuconostoc gelidum subsp. gelidum	KAPA3-9	1.91989	36.7	1836	Scaffold	GCA_020089345.1
Leuconostoc gelidum subsp. gelidum	HS9	1.89784	36.7	1800	Scaffold	GCA_020089365.1
Leuconostoc gelidum subsp. gelidum	Ebr1-8	1.91973	36.8	1846	Scaffold	GCA_020089375.1
Leuconostoc gelidum subsp. gelidum	C220d	1.97069	36.6	1883	Contig	GCA_020089405.1
Leuconostoc gelidum subsp. gelidum	PLK1c	1.91863	36.7	1830	Scaffold	GCA_020089425.1
Leuconostoc gelidum subsp. gelidum	AMKR21	1.91128	36.7	1827	Scaffold	GCA_020089485.1
Leuconostoc holzapfelii	JCM 16942	1.75531	44	1665	Contig	GCA_019655995.1
Leuconostoc holzapfelii	CCUG 54536	1.75843	44	1654	Contig	GCA_012396485.1
Leuconostoc inhae	DSM 15101	1.96372	36.8	1855	Contig	GCA_019656015.1
Leuconostoc inhae	C120c	1.99276	36.5	1889	Scaffold	GCA_900009505.1
Leuconostoc inhae	KSL4-2	2.08949	36.6	1992	Scaffold	GCA_900016165.1
Leuconostoc inhae	PB1a	2.08363	36.6	1983	Scaffold	GCA_900016185.1
Leuconostoc inhae	PL111	2.0581	36.5	1963	Scaffold	GCA_900016205.1
Leuconostoc kimchii	IMSNU 11154	2.10179	37.9101	2025	Complete	GCA_000092505.1
Leuconostoc kimchii	NKJ218	1.99344	37.7797	1883	Complete	GCA_004551615.1
Leuconostoc lactis	WiKim40	1.78807	43.1131	1658	Complete	GCA_001698145.1
Leuconostoc lactis	CCK940	1.74151	43.3	1655	Contig	GCA_002287365.1
Leuconostoc lactis	aa_0143	1.73814	43.2	1638	Contig	GCA_004167235.1
Leuconostoc lactis	NBRC 12455	1.64349	43.5	1530	Contig	GCA_006539105.1
Leuconostoc lactis	CBA3625	1.79161	43.3467	1714	Complete	GCA_007954605.1
Leuconostoc lactis	CBA3626	1.83981	43.1491	1742	Complete	GCA_007954665.1
Leuconostoc lactis	BIOML-A1	1.748	43.1	1633	Contig	GCA_009678855.1
Leuconostoc lactis	SBC001	1.83516	43.1	1689	Contig	GCA_014050705.1
Leuconostoc lactis	JCM 6123	1.64888	43.3	1583	Contig	GCA_014651235.1
Leuconostoc lactis	1.2.28	1.71216	43.4	1646	Contig	GCA_018993775.1
Leuconostoc lactis	MSK.22.137	1.69008	43.4	1627	Contig	GCA_020708945.1
Leuconostoc lactis	MSK.22.141	1.68437	43.4	1619	Contig	GCA_020708975.1
Leuconostoc mesenteroides subsp. cremoris	ATCC 19254	1.73507	35.8	1847	Scaffold	GCA_000160595.1
Leuconostoc mesenteroides subsp. cremoris	TIFN8	1.71009	38.2	1452	Contig	GCA_000447945.1
Leuconostoc mesenteroides subsp. cremoris	T26	1.83247	38.4	1801	Scaffold	GCA_000686485.1
Leuconostoc mesenteroides subsp. cremoris	LbT16	1.90636	37.8	1805	Contig	GCA_001184265.1
Leuconostoc mesenteroides subsp. cremoris	LMGCF01	1.64067	38	1559	Contig	GCA_002092045.1
Leuconostoc mesenteroides subsp. cremoris	LMGCF05	1.63731	38	1570	Contig	GCA_002092085.1
Leuconostoc mesenteroides subsp. cremoris	LMGCF09	1.62909	38.1	1552	Contig	GCA_002092105.1
Leuconostoc mesenteroides subsp. cremoris	LMGCF02	1.72228	37.9	1693	Contig	GCA_002092135.1
Leuconostoc mesenteroides subsp. cremoris	LMGCF03	1.66544	38	1610	Contig	GCA_002092145.1
Leuconostoc mesenteroides subsp. cremoris	LMGCF04	1.64019	38	1441	Contig	GCA_002092155.1
Leuconostoc mesenteroides subsp. cremoris	LMGCF07	1.63929	38.1	1424	Scaffold	GCA_002092215.1
Leuconostoc mesenteroides subsp. cremoris	LMGCF10	1.61642	38	1541	Contig	GCA_002092245.1
Leuconostoc mesenteroides subsp. cremoris	LMGCF11	1.67437	38.2	1485	Contig	GCA_002092315.1
Leuconostoc mesenteroides subsp. cremoris	LN07	1.59621	38.1	1517	Contig	GCA_002092615.1
Leuconostoc mesenteroides subsp. cremoris	NBRC 107766	1.62929	37.9	1496	Contig	GCA_007992255.1
Leuconostoc mesenteroides subsp. dextranicum	DSM 20484	1.85473	38.0389	1691	Complete	GCA_001047695.1
Leuconostoc mesenteroides subsp. dextranicum	LbE15	2.00792	37.6	1994	Contig	GCA_001184245.1
Leuconostoc mesenteroides subsp. dextranicum	NBRC 100495	1.71768	37.9	1590	Contig	GCA_007990145.1
Leuconostoc mesenteroides subsp. jonggajibkimchii	DRC1506	1.98392	37.6424	1832	Complete	GCA_001886915.1
Leuconostoc mesenteroides subsp. mesenteroides	ATCC 8293	2.07576	37.6586	1967	Complete	GCA_000014445.1
Leuconostoc mesenteroides subsp. mesenteroides	J18	2.01726	37.6784	1883	Complete	GCA_000234825.3
Leuconostoc mesenteroides subsp. mesenteroides	LbE16	2.03609	37.5	2028	Contig	GCA_001184255.1
Leuconostoc mesenteroides subsp. mesenteroides	DRC0211	2.1241	37.5981	1963	Complete	GCA_002009375.1
Leuconostoc mesenteroides subsp. mesenteroides	LN05	2.00187	38	1934	Contig	GCA_002092565.1
Leuconostoc mesenteroides subsp. mesenteroides	LN08	1.96519	37.8	1934	Contig	GCA_002092625.1
Leuconostoc mesenteroides subsp. mesenteroides	LN32	1.84828	37.8	1754	Contig	GCA_002092705.1
Leuconostoc mesenteroides subsp. mesenteroides	BD1710	2.12404	37.6	2014	Complete	GCA_002117185.1
Leuconostoc mesenteroides subsp. mesenteroides	FM06	1.94688	37.9649	1746	Complete	GCA_002148235.1
Leuconostoc mesenteroides subsp. mesenteroides	KMB_609	2.01223	37.7	1931	Contig	GCA_003346155.1
Leuconostoc mesenteroides subsp. mesenteroides	KMB_608	1.95951	37.7	1880	Contig	GCA_003346165.1
Leuconostoc mesenteroides subsp. mesenteroides	KMB_611	2.10341	37.5	2038	Contig	GCA_003346345.1
Leuconostoc mesenteroides subsp. mesenteroides	KIBGE-IB22	1.94823	37.5	1880	Scaffold	GCA_005049065.1
Leuconostoc mesenteroides subsp. mesenteroides	NBRC 3832	1.90981	37.6	1789	Contig	GCA_006538765.1
Leuconostoc mesenteroides subsp. mesenteroides	NBRC 100496	2.04217	37.5	1961	Contig	GCA_007990165.1
Leuconostoc pseudomesenteroides	4882	2.00859	39.1	1991	Contig	GCA_000297375.1
Leuconostoc pseudomesenteroides	1159	2.03869	39	2018	Scaffold	GCA_000686465.1
Leuconostoc pseudomesenteroides	PS12	1.93438	39.1	1901	Scaffold	GCA_000686505.1
Leuconostoc pseudomesenteroides	LMGH61	2.00878	39.1	1900	Scaffold	GCA_002072515.1
Leuconostoc pseudomesenteroides	LMGH284	2.07199	39	1953	Scaffold	GCA_002072575.1
Leuconostoc pseudomesenteroides	KMB_610	1.9824	39	1916	Contig	GCA_003346375.1
Leuconostoc pseudomesenteroides	TR070	2.23055	38.8	2159	Contig	GCA_006382035.1
Leuconostoc pseudomesenteroides	CBA3630	2.31609	38.9999	2166	Complete	GCA_008033175.1
Leuconostoc pseudomesenteroides	NCDO 768	2.13383	38.9	1985	Contig	GCA_012396745.1
Leuconostoc pseudomesenteroides	FDAARGOS_1004	2.09543	39.0507	1985	Complete	GCA_016127035.1
Leuconostoc pseudomesenteroides	FDAARGOS_1003	2.11466	39	1989	Complete	GCA_016127255.1
Leuconostoc pseudomesenteroides	Dm-9	2.17958	38.8	2091	Contig	GCA_018257095.1
Leuconostoc pseudomesenteroides	TMW21073	2.28458	38.7	2221	Contig	GCA_020881495.1
Leuconostoc pseudomesenteroides	AMBR10	2.29673	39.2	2271	Contig	GCA_901830415.1
Leuconostoc suionicum	DSM 20241	2.04883	37.5936	1941	Complete	GCA_001891125.1
Leuconostoc suionicum	LT-38	2.02218	37.6	1880	Complete	GCA_002370395.1
Leuconostoc suionicum	DmW_098	2.05545	37.3	1959	Contig	GCA_014927295.1
Leuconostoc suionicum	Dm-2019-54	2.08596	37.1	1973	Contig	GCA_018257035.1
Leuconostoc suionicum	CECT 8484	2.06903	37.3	1970	Contig	GCA_900289205.1
Leuconostoc suionicum	CECT 8486	2.07002	37.3	1964	Contig	GCA_900289255.1
Leuconostoc suionicum	CECT 9216	2.06953	37.3	1967	Contig	GCA_900290145.1

## Sheet: Table S2
Supplementary Table S2. Bacterial strains used in this study
Classification	Species	Strain no.
Target species	Leuconostoc carnosum	KACC 12255
	Leuconostoc carnosum	KCTC 3525
	Leuconostoc citreum	KACC 11860
	Leuconostoc citreum	KCTC 3526
	Leuconostoc fallax	KACC 12303
	Leuconostoc gasicomitatum	KACC 13854
	Leuconostoc gasicomitatum	KCTC 3753
	Leuconostoc gelidum	KACC 12256
	Leuconostoc gelidum	KCTC 3527
	Leuconostoc holzapfelii	KACC 17729
	Leuconostoc inhae	KACC 12281
	Leuconostoc kimchii	KCKM 0642
	Leuconostoc lactis	KACC 12305
	Leuconostoc lactis	KACC 15743
	Leuconostoc lactis	KCTC 3528
	Leuconostoc mesenteroides	KCTC 3100
	Leuconostoc mesenteroides subsp. cremoris	KACC 12313
	Leuconostoc mesenteroides subsp. dextranicum	KACC 12315
	Leuconostoc mesenteroides subsp. jonggagibkimchii	KACC 21768
	Leuconostoc mesenteroides subsp. mesenteroides	KACC 12312
	Leuconostoc mesenteroides subsp. mesenteroides	KCTC 3505
	Leuconostoc psendomesenteroides	KACC 12304
	Leuconostoc suionicum	KACC 17730
Non-target species	Apilactobacillus kunkeei	KACC 19371
	Bifidobacterium animalis subsp. animalis	KACC 16637
	Bifidobacterium animalis subsp. lactis	KACC 16638
	Bifidobacterium bifidum	KCTC 3418
	Bifidobacterium bifidum	KCTC 3440
	Bifidobacterium breve	KACC 16639
	Bifidobacterium breve	KCTC 3419
	Bifidobacterium longum subsp. infantis	KCTC 3249
	Bifidobacterium longum subsp. longum	KCCM 11953
	Companilactobacillus crustorum	KACC 16344
	Companilactobacillus farciminis	KACC 12423
	Companilactobacillus heilongjiangensis	KACC 18741
	Enterococcus avium	KACC 10788
	Enterococcus casseliflavus	KCTC 3552
	Enterococcus casseliflavus	KCTC 3638
	Enterococcus cecorum	KACC 13884
	Enterococcus devriesei	KACC 14590
	Enterococcus durans	KACC 10787
	Enterococcus durans	KCTC 13289
	Enterococcus faecalis	KACC 11859
	Enterococcus faecalis	KCTC 3206
	Enterococcus faecalis	KCTC 5290
	Enterococcus faecium	KACC 11954
	Enterococcus faecium	KCTC 13225
	Enterococcus gilvus	KACC 13847
	Enterococcus hirae	KACC 10779
	Enterococcus hirae	KACC 10782
	Enterococcus hirae	KACC 16328
	Enterococcus lactis	KACC 14552
	Enterococcus lactis	KACC 15681
	Enterococcus lactis	KACC 21015
	Enterococcus malodoratus	KACC 13883
	Enterococcus mundtii	KACC 13824
	Enterococcus mundtii	KCTC 3630
	Enterococcus pseudoavium	KACC 13781
	Enterococcus raffinosus	KACC 13782
	Enterococcus saccharolyticus	KACC 10783
	Enterococcus thailandicus	KCTC 13134
	Fructilactobacillus lindneri	KACC 12445
	Lacticaseibacillus casei	KCTC 13086
	Lacticaseibacillus casei	KCTC 3109
	Lacticaseibacillus casei subsp. casei	KCTC 3110
	Lacticaseibacillus paracasei subsp. paracasei	KCTC 3165
	Lacticaseibacillus paracasei subsp. tolerans	KACC 12427
	Lacticaseibacillus rhamnosus	KCTC 13088
	Lacticaseibacillus rhamnosus	KCTC 3237
	Lactiplantibacillus paraplantarum	KACC 12373
	Lactiplantibacillus plantarum	KACC 11451
	Lactiplantibacillus plantarum	KACC 12404
	Lactobacillus acetotolerans	KACC 12447
	Lactobacillus acidipiscis	KACC 12394
	Lactobacillus acidophilus	KACC 12419
	Lactobacillus acidophilus	KCTC 3164
	Lactobacillus agilis	KACC 12433
	Lactobacillus amylophilus	KACC 11430
	Lactobacillus amylovorus	KACC 12435
	Lactobacillus delbrueckii subsp. bulgaricus	KACC 12420
	Lactobacillus delbrueckii subsp. delbrueckii	KACC 13439
	Lactobacillus delbrueckii subsp. lactis	KACC 12417
	Lactobacillus gallinarum	KACC 12370
	Lactobacillus gasseri	KACC 12424
	Lactobacillus gasseri	KCTC 3163
	Lactobacillus helveticus	KACC 12418
	Lactobacillus jensenii	KCTC 5194
	Lactobacillus johnsonii	KCTC 3801
	Lactobacillus pentosus	KACC 12428
	Lactobacillus salivarius	KCTC 3600
	Lactococcus lactis	KCTC 2013
	Lactococcus lactis	KCTC 3769
	Latilactobacillus curvatus	KACC 12415
	Latilactobacillus sakei	KCTC 3603
	Lentilactobacillus buchneri	KACC 12416
	Lentilactobacillus parabuchneri	KACC 12363
	Levilactobacillus brevis	KCTC 3498
	Levilactobacillus zymae	KACC 16349
	Ligilactobacillus ruminis	KACC 12429
	Limosilactobacillus fermentum	KACC 11441
	Limosilactobacillus fermentum	KCTC 3112
	Limosilactobacillus fermentum	KCTC 5049
	Limosilactobacillus mucosae	KACC 12381
	Limosilactobacillus reuteri	KCTC 3594
	Loigolactobacillus coryniformis	KACC 12411
	Pediococcus acidilactici	KACC 16147
	Pediococcus acidilactici	KACC 17116
	Pediococcus acidilactici	KACC 12307
	Pediococcus acidilactici	KACC 15745
	Pediococcus acidilactici	KACC 15746
	Pediococcus acidilactici	KACC 15760
	Pediococcus acidilactici	KACC 15761
	Pediococcus argentinicus	KACC 16352
	Pediococcus cellicola	KACC 12299
	Pediococcus claussenii	KCTC 3811
	Pediococcus damnosus	KACC 12309
	Pediococcus ethanolidurans	KACC 15276
	Pediococcus inopinatus	KACC 12308
	Pediococcus parvulus	KACC 12310
	Pediococcus pentosaceus	KACC 12311
	Pediococcus pentosaceus	KACC 15785
	Pediococcus pentosaceus	KACC 15786
	Pediococcus pentosaceus	KACC 15790
	Pediococcus pentosaceus	KACC 15791
	Pediococcus pentosaceus	KACC 15794
	Pediococcus pentosaceus	KACC 15795
	Pediococcus stilesii	KACC 12300
	Weissella beninensis	KACC 18586
	Weissella ceti	KACC 18534
	Weissella cibaria	KACC 11862
	Weissella cibaria	KCTC 3746
	Weissella confusa	KACC 11841
	Weissella confusa	KCTC 3499
	Weissella cryptocerci	KACC 18423
	Weissella diestrammenae	KACC 16890
	Weissella halotolerans	KACC 11843
	Weissella hellenica	KACC 11842
	Weissella kandleri	KACC 11844
	Weissella koreensis	KACC 11853
	Weissella minor	KACC 13437
	Weissella minor	KCTC 3604
	Weissella paramesenteroides	KACC 11847
	Weissella paramesenteroides	KCTC 3531
	Weissella soli	KACC 11848
	Weissella thailandensis	KACC 11849
	Weissella thailandensis	KCTC 3751
	Weissella viridescens	KCTC 3504

## Sheet: Table S3
Supplementary Table S3. Average nucleotide identity (ANI) values among 130 Leuconostoc genomes
No.	Species	Strains	1	2	3	4	5	6	7	8	9	10	11	12	13	14	15	16	17	18	19	20	21	22	23	24	25	26	27	28	29	30	31	32	33	34	35	36	37	38	39	40	41	42	43	44	45	46	47
1	Leuconostoc gelidum subsp. aenigmaticum	DSM 19374	100
2	Leuconostoc gelidum subsp. aenigmaticum	POKY4-4	98.1	100
3	Leuconostoc gelidum subsp. aenigmaticum	DSM 19375	98.3	98.3	100
4	Leuconostoc carnosum	JB16	76	76	75.9	100
5	Leuconostoc carnosum	CBA3620	75.8	75.9	75.8	99.6	100
6	Leuconostoc carnosum	WC0329	75.9	76	75.8	98.8	98.8	100
7	Leuconostoc carnosum	WC0328	75.9	76	75.9	99.6	99.2	98.6	100
8	Leuconostoc carnosum	WC0327	75.9	75.9	75.7	98.7	98.7	99.3	98.8	100
9	Leuconostoc carnosum	WC0326	76	75.9	75.7	98.6	98.6	99.3	98.8	100	100
10	Leuconostoc carnosum	WC0325	76	75.9	75.8	98.7	98.8	99.7	98.6	99.5	99.5	100
11	Leuconostoc carnosum	WC0324	75.9	76	75.8	99.1	98.8	98.5	98.9	98.6	98.6	98.7	100
12	Leuconostoc carnosum	WC0323	76	76	75.9	98.7	98.7	99.8	98.6	99.3	99.3	99.2	98.6	100
13	Leuconostoc carnosum	WC0322	76	76	75.6	98.1	98.7	99.8	98.3	99.1	99.1	99.3	98.7	99.5	100
14	Leuconostoc carnosum	DSM 5576	76.2	76.1	75.8	98.7	98.9	99.5	98.7	99.3	99.3	99.5	98.8	99.4	99.4	100
15	Leuconostoc carnosum	MFPC16A2803	76	76.1	75.8	98.6	98.7	99.4	98.6	99.3	99.3	99.3	98.5	99.3	99.2	99.2	100
16	Leuconostoc carnosum	MFPA29A1405	75.9	76.1	75.9	98.8	98.8	100	98.7	99.4	99.4	99.7	98.6	99.8	99.7	99.6	99.7	100
17	Leuconostoc citreum	KM20	74.4	74.6	74.3	74.7	74.7	74.4	75	74.5	74.5	74.4	74.5	74.8	74.9	74.3	74.8	74.3	100
18	Leuconostoc citreum	CBA3624	74.2	74.1	73.9	74.6	74.5	74.2	74.4	74.1	74.1	74.3	74	74.4	74.6	74.2	74.7	74.2	98.8	100
19	Leuconostoc citreum	CBA3623	74.3	74.3	74.1	74.4	74.5	74.4	74.3	74.2	74.2	74	74.3	74.3	74.8	74.4	74.9	74.3	98.4	98.4	100
20	Leuconostoc citreum	CBA3621	74	74	74	74.3	74.4	73.8	74.3	74.4	74.4	74.4	73.8	74.2	74.3	74	74.1	73.8	98.9	98.8	98.2	100
21	Leuconostoc citreum	CBA3627	74	74	73.9	74.3	74.4	73.9	74.5	74.4	74.4	74.5	73.9	74.4	74.4	74.1	74.1	74	98.8	98.7	98.2	100	100
22	Leuconostoc citreum	F192-5	73.9	73.9	73.8	73.8	73.9	73.7	74	73.6	73.6	73.6	73.7	74	73.8	73.6	73.7	73.7	98.2	98.3	98.3	98.2	98.2	100
23	Leuconostoc citreum	NRIC 1776	73.8	73.8	73.8	73.5	73.5	73.6	73.6	73.6	73.6	73.4	73.5	73.7	73.6	73.5	73.5	73.6	99	99	98.9	99.3	99.3	99.3	100
24	Leuconostoc citreum	WiKim0101	74.4	74.3	74.2	74.7	74.7	74.4	74.6	74.7	74.7	75	74.1	74.5	74.5	74.4	74.4	74.3	98.9	98.8	98.4	98.4	98.4	97.5	98.1	100
25	Leuconostoc citreum	37	74.1	74	73.9	74.4	73.9	74.3	74.6	75.1	75.1	74.5	74	74.4	74.1	74.4	74	74.4	98.8	98.9	98.6	98.4	98.4	98	98.2	98.6	100
26	Leuconostoc citreum	WiKim0096	74.3	74.4	74.2	74.1	74.2	74.2	74.3	74.2	74.2	74	74.2	74.2	73.9	74.1	74.1	74.1	99.4	99	99	99	99	99	99	99.1	99	100
27	Leuconostoc mesenteroides subsp. cremoris	ATCC 19254	73.3	73.3	73.1	74.2	74.3	73.6	74.4	74	74	74.2	73.5	74	73.8	73.9	73.9	73.6	73.1	72.8	72.8	72.9	72.9	72.8	72.2	73.4	73.2	72.4	100
28	Leuconostoc mesenteroides subsp. cremoris	TIFN8	73.9	73.9	73.7	75	75.6	74.5	75.4	75.5	75.5	75.5	74.8	73.7	74.1	74.7	74.7	73.8	74.9	73.9	75	73	73	73.5	72.7	75.5	75.4	74	99.4	100
29	Leuconostoc mesenteroides subsp. cremoris	T26	73.2	73.4	73.1	74.1	74.4	73.8	74.5	74.3	74.3	74.4	73.8	73.8	73.8	73.8	74.2	73.4	73.8	73.3	73.4	73.1	73.1	73.1	72.5	74.2	74	73.2	99.4	99.6	100
30	Leuconostoc mesenteroides subsp. cremoris	LbT16	73.3	73.1	73	74	74.1	73.9	74.2	74.6	74.6	74.6	73.9	73.5	74.2	73.9	74.2	73.5	73.7	73.2	73.8	72.7	72.7	72.4	71.9	74.1	73.8	72.9	98.3	98.5	98.5	100
31	Leuconostoc mesenteroides subsp. cremoris	LMGCF01	73.82	74.02	73.63	75.06	75.44	74.34	75.72	74.96	74.94	74.8	74.65	74.18	74.25	74.7	74.84	73.8	74.75	73.77	74.58	72.98	72.98	73.63	72.72	74.81	74.8	73.86	99.45	99.49	99.6	98.55	100
32	Leuconostoc mesenteroides subsp. cremoris	LMGCF05	73.81	73.9	73.68	74.58	75.16	74.05	75.08	74.67	74.67	74.35	74.26	73.56	73.94	74.59	74.42	73.55	74.27	73.25	74.33	72.34	72.34	73.06	72.39	74.25	74.44	73.59	99.45	99.57	99.49	98.53	99.9	100
33	Leuconostoc mesenteroides subsp. cremoris	LMGCF09	73.52	73.55	73.42	74.92	75.19	74.07	75.15	74.86	74.86	74.87	74.3	74	74.06	74.46	74.6	73.59	74.5	73.63	74.2	72.91	72.91	73.3	72.31	74.75	74.72	73.45	99.48	99.57	99.47	98.6	99.7	99.8	100
34	Leuconostoc mesenteroides subsp. cremoris	LMGCF02	73.78	73.91	73.64	74.78	75.28	74.02	75.43	74.57	74.57	74.58	74.29	73.97	74.18	74.48	74.66	73.59	74.52	73.64	74.29	72.91	72.93	73.41	72.51	74.47	74.42	73.56	99.36	99.54	99.44	98.5	99.9	99.8	99.7	100
35	Leuconostoc mesenteroides subsp. cremoris	LMGCF03	73.59	73.76	73.42	74.8	75.12	74.03	75.29	74.57	74.57	74.63	74.27	74.02	74.12	74.49	74.65	73.59	74.43	73.59	74.14	72.79	72.79	73.35	72.45	74.34	74.3	73.43	99.42	99.49	99.52	98.49	99.9	100	99.6	99.9	100
36	Leuconostoc mesenteroides subsp. cremoris	LMGCF04	73.8	73.91	73.59	75.07	75.32	74.21	75.57	74.76	74.77	74.77	74.42	74.05	74.21	74.61	74.67	73.67	74.7	73.69	74.34	72.89	72.91	73.41	72.62	74.64	74.62	73.66	99.43	99.52	99.6	98.55	99.9	99.9	99.6	99.9	99.9	100
37	Leuconostoc mesenteroides subsp. cremoris	LMGCF07	73.45	73.53	73.28	74.83	74.99	74.13	75.1	75	75.01	74.74	74.37	74.07	74.03	74.31	74.57	73.69	74.27	73.4	74.05	72.88	72.87	73.22	72.24	74.54	74.41	73.35	99.37	99.41	99.36	98.42	99.5	99.6	99.8	99.6	99.5	99.5	100
38	Leuconostoc mesenteroides subsp. cremoris	LMGCF10	73.52	73.65	73.45	74.86	75.04	74.12	75.13	74.9	74.91	74.82	74.38	74.05	74.09	74.4	74.51	73.68	74.3	73.4	74.02	72.95	72.94	73.3	72.43	74.56	74.53	73.52	99.54	99.54	99.54	98.59	99.7	99.8	100	99.8	99.8	99.7	99.9	100
39	Leuconostoc mesenteroides subsp. cremoris	LMGCF11	73.55	73.76	73.37	74.91	75.1	74.05	75.07	74.84	74.84	74.92	74.28	73.91	73.97	74.42	74.57	73.55	74.48	73.73	74.45	73.13	73.14	73.5	72.39	75.05	74.84	73.6	99.48	99.47	99.43	98.46	99.6	99.7	99.9	99.6	99.6	99.6	99.8	99.9	100
40	Leuconostoc mesenteroides subsp. cremoris	LN07	73.63	73.81	73.51	74.71	74.95	74.24	75.02	74.8	74.8	74.41	74.45	73.83	73.95	74.52	74.33	73.73	74.16	73.32	74.34	72.4	72.41	73.15	72.49	74.24	74.45	73.69	99.55	99.63	99.5	98.68	99.7	99.7	99.8	99.7	99.7	99.7	99.7	99.8	99.8	100
41	Leuconostoc mesenteroides subsp. cremoris	NBRC 107766	73.16	73.21	73.11	74.06	74.11	73.49	74.25	73.8	73.8	74.03	73.41	73.79	73.72	73.67	73.72	73.39	73.07	72.76	72.76	72.85	72.85	72.64	72.29	73.38	73.16	72.42	99.99	99.51	99.27	98.6	99.4	99.5	99.5	99.3	99.4	99.4	99.4	99.5	99.5	99.6	100
42	Leuconostoc mesenteroides subsp. dextranicum	DSM 20484	73.39	73.61	73.26	74.18	74.35	74.02	74.25	74.79	74.81	74.58	74.31	73.64	73.45	74.11	74.05	73.55	73.71	73.38	73.62	72.89	72.89	72.79	72.32	74.24	74.38	73.12	98.52	98.7	98.67	98.75	98.7	98.7	98.6	98.6	98.6	98.7	98.5	98.5	98.6	98.7	98.5	100
43	Leuconostoc mesenteroides subsp. dextranicum	LbE15	73.34	73.51	73.2	74.48	74.19	73.57	74.47	74	74	73.99	73.78	73.9	74.65	74.05	73.92	73.44	74.23	73.28	73.82	73.16	73.16	73.01	72.61	73.97	73.53	73.06	98.03	98.4	98.16	98.12	98.1	98.1	98.2	97.9	98	98.1	98.1	98.2	98.2	98.3	98	98.8	100
44	Leuconostoc mesenteroides subsp. dextranicum	NBRC 100495	72.86	72.9	72.8	73.14	73.21	73.11	73.31	73.99	73.99	73.85	73.25	73.13	73.11	73.34	73.2	73.08	72.33	72.39	72.29	72.75	72.75	72.15	72	72.97	73.02	72.19	98.82	98.8	98.82	98.97	98.9	98.8	98.8	98.8	98.9	98.9	98.8	98.9	98.9	98.8	98.8	100	98.9	100
45	Leuconostoc fallax	KCTC 3537	70.87	70.74	70.71	71.35	71	70.99	71.17	71.28	71.28	71.06	71.15	71.13	71.32	71.48	70.94	70.94	70.43	70.31	70.76	70.38	70.38	70.31	70.34	70.49	70.73	70.36	71.2	71.05	71	71	71.2	71.2	71.3	71.2	71.2	71.2	71.3	71.3	71.3	71.3	71.2	70.7	71.2	70.7	100
46	Leuconostoc fallax	ATCC 700006	71.19	71.23	71.13	71.77	71.53	71.46	71.49	71.71	71.71	71.49	71.59	71.54	71.86	71.81	71.33	71.46	70.96	70.94	71.27	70.93	70.93	70.91	70.91	71	71.24	70.91	71.51	71.4	71.41	71.4	71.5	71.5	71.6	71.5	71.5	71.5	71.6	71.6	71.6	71.6	71.5	71.3	71.7	71.3	99.9	100
47	Leuconostoc fallax	1.2.22	70.89	71.13	70.93	71.12	71.41	71.24	71.27	71.16	71.16	70.92	71.31	71.16	70.99	71.35	71.2	71.15	70.85	70.52	70.81	70.39	70.39	70.81	70.61	70.6	70.55	70.86	71.26	71.37	71.25	71.15	71.3	71.3	71.4	71.3	71.3	71.3	71.4	71.4	71.4	71.4	71.3	71	71.2	71	99.8	99.9	100
48	Leuconostoc gasicomitatum	type strain: LMG 18811	94.45	94.56	94.25	76.11	75.68	75.9	75.96	76.11	76.11	76.11	75.77	76.07	76.25	76.14	75.87	75.87	74.29	74.04	74.64	74.22	74.22	74.22	74.2	74.25	74.33	74.21	73.42	73.26	73.2	73.1	73.4	73.4	73.5	73.4	73.4	73.4	73.5	73.5	73.5	73.4	73.4	73.3	73.4	73.2	71.5	71.5	71.1
49	Leuconostoc gasicomitatum	LEKG1	94.38	94.51	94.44	76.17	76.06	76.32	76.03	76.09	76.09	76.35	76.08	76.29	76.22	76.63	76.23	76.21	74.54	74.35	74.85	74.37	74.37	74.33	74.21	74.61	74.39	74.47	73.78	73.77	73.75	73.86	73.7	73.7	73.8	73.7	73.7	73.7	73.8	73.7	73.8	73.7	73.8	73.8	73.6	73.7	71.3	71.2	71.4
50	Leuconostoc gasicomitatum	TMW 2.1619	94.28	94.34	94.04	76.58	76.49	76.19	76.57	76.32	76.32	76.38	76.12	76.4	76.32	76.28	76.63	76.4	75.42	74.87	74.99	74.88	74.88	74.91	74.33	75.21	74.94	74.57	74.35	73.75	74.09	73.95	74.2	73.8	74.1	74.3	74.3	74.2	74.2	74	74.3	73.7	74.2	73.6	74.4	73.3	71.4	71.3	71.3
51	Leuconostoc gasicomitatum	CBA3613	94.18	94.45	94.14	76.17	76.02	75.93	76	76.16	76.16	76.14	75.8	76.01	76.4	76.13	76.05	75.85	75.04	74.78	75.04	74.47	74.47	74.57	74.46	74.9	74.7	74.57	73.88	73.77	73.7	73.74	73.8	73.7	73.8	73.8	73.8	73.8	73.8	73.8	73.9	73.8	73.8	73.7	73.9	73.5	71.7	71.7	71.3
52	Leuconostoc gasicomitatum	NAFIM5a-6	94.39	94.49	94.25	75.95	75.92	75.83	76	76.34	76.34	76.63	75.64	76.15	76.26	75.93	76.21	75.77	74.61	74.39	74.1	74.61	74.61	74.16	73.94	74.89	74.58	74.23	73.97	74.07	74.16	73.82	73.8	73.4	74	73.7	73.8	73.8	74.1	74	74.1	73.5	73.9	73.8	73.8	73.8	71	70.9	71
53	Leuconostoc gasicomitatum	POULM2-8	94.03	94.09	93.64	76.05	76.01	76.04	76.51	76.47	76.47	76.52	75.97	76.35	76.66	76.49	76.68	76.23	75.22	74.65	75.01	74.6	74.6	74.55	74.45	75.25	74.79	74.64	74.09	74.23	74.06	74.82	74.3	74.3	74.2	74.3	74.3	74.3	74.2	74.2	74.3	74.2	74	73.7	74.4	73.7	71.3	70.9	71.5
54	Leuconostoc gasicomitatum	Ms25-3	94.31	94.4	94.11	75.89	75.56	75.81	75.94	76.04	76.04	75.93	75.71	76.08	76.39	75.96	76.13	75.74	74.78	74.42	74.5	74.36	74.36	74.54	74.29	74.63	74.26	74.34	73.19	73.17	73.1	73.34	73.2	73.2	73.2	73.2	73.2	73.2	73.2	73.2	73.2	73.2	73.1	73.2	73.6	73.1	70.9	70.9	70.9
55	Leuconostoc gasicomitatum	Vvan8	94.26	94.33	94.17	75.95	75.91	75.69	76.05	75.81	75.81	76.22	75.59	76.22	76.33	75.84	76.08	75.59	74.9	74.52	74.45	74.74	74.74	74.51	74.14	74.76	74.36	74.35	73.97	73.5	73.81	73.48	73.9	73.5	73.9	73.9	73.9	73.9	74	73.9	74	73.5	73.9	73.5	74	73.4	71	71	71
56	Leuconostoc gasicomitatum	Jla4-8	94.4	94.41	94.33	75.88	75.88	75.9	75.9	75.71	75.71	76.13	75.7	76.08	76.19	75.8	76.22	75.82	74.51	74.32	74.48	74.24	74.24	74.28	74.08	74.53	74.07	74.32	73.56	73.35	73.63	73.26	73.6	73.3	73.6	73.6	73.6	73.6	73.7	73.6	73.7	73.4	73.5	73.2	73.7	73.1	70.9	70.9	70.9
57	Leuconostoc gasicomitatum	HS10	94.26	94.43	94.07	76.14	75.85	76.09	76.22	76.1	76.11	75.99	76.15	76.16	76.59	76.1	76.03	76	74.75	74.18	74.26	74.23	74.23	74.04	73.78	74.63	74.06	74.12	73.44	73.3	73.3	73.9	73.4	73.3	73.4	73.4	73.4	73.4	73.4	73.5	73.5	73.4	73.4	73.4	73.8	73.4	71	71	71.1
58	Leuconostoc gasicomitatum	R-46608	94.08	94.18	93.79	76.05	75.84	76.06	76.31	76.61	76.61	76.51	76.13	76.11	76.29	76.19	76	75.98	75.03	74.39	74.47	74.9	74.9	73.99	73.78	75.13	74.76	74.24	73.57	73.85	73.72	74.41	73.4	73.4	73.7	73.4	73.4	73.4	73.7	73.7	73.8	73.4	73.5	73.9	74.1	73.8	71.1	71	71.1
59	Leuconostoc gasicomitatum	R-46710	94.45	94.42	94.16	76.48	76.01	76.22	76.34	76.41	76.41	76.11	76.44	76.43	76.3	76.51	76.11	76.1	74.5	74.23	74.75	74.01	74	74.13	74.1	74.2	74.18	74.55	73.44	73.33	73.29	73.42	73.5	73.4	73.5	73.5	73.5	73.5	73.5	73.5	73.5	73.5	73.4	73.3	73.4	73.2	71.4	71.3	71.2
60	Leuconostoc gasicomitatum	HS1	94.34	94.45	94.14	76.16	75.88	76.11	76.29	76.16	76.16	76.03	76.15	76.2	76.6	76.15	75.99	76.05	74.93	74.37	74.48	74.54	74.54	74.27	74.02	74.83	74.32	74.33	73.45	73.35	73.31	73.9	73.4	73.3	73.5	73.4	73.4	73.4	73.5	73.5	73.5	73.4	73.4	73.4	73.9	73.4	71	71	71
61	Leuconostoc gasicomitatum	A.8.4	94.45	94.44	94.51	76	76.09	76.09	76.01	76.08	76.08	76.13	76.02	76.16	76.1	76.48	76.29	76.01	74.31	74.23	74.43	74.27	74.27	74.3	74.1	74.38	74.28	74.48	73.48	73.4	73.48	73.36	73.48	73.42	73.49	73.41	73.42	73.49	73.5	73.49	73.52	73.49	73.44	73.13	73.39	73.11	71.29	70.87	71.42
62	Leuconostoc gelidum subsp. gelidum	TMW 2.1618	95.92	96.34	96.23	75.79	75.73	75.99	75.76	75.95	75.95	76.08	75.92	75.96	75.94	75.93	75.92	75.99	74.32	74.21	74.3	74.26	74.25	74.19	74.19	74.36	74.29	74.29	73.29	73.33	73.3	73.23	73.26	73.25	73.27	73.25	73.26	73.26	73.29	73.27	73.29	73.24	73.28	73.31	73.22	73.27	71.01	70.96	70.94
63	Leuconostoc gelidum subsp. gelidum	Vvan9	95.57	96	95.69	76.08	75.93	76.04	76.2	75.99	75.99	75.85	76.11	76.23	75.71	76.17	76.07	76.07	74.62	74.19	74.54	74.01	74.01	74.28	74.11	74.39	74.39	74.39	73.79	73.55	73.67	73.6	73.72	73.68	73.66	73.73	73.73	73.7	73.72	73.7	73.76	73.57	73.69	73.39	73.74	73.24	71.35	71.08	71.5
64	Leuconostoc gelidum subsp. gelidum	PB4d	95.78	96.19	95.77	76.07	75.84	76	76.27	76.78	76.78	76.6	76.18	75.98	76.14	76.21	76.34	75.89	74.34	74.24	74.38	74.37	74.37	73.88	73.75	74.72	74.68	74.15	73.74	74.36	74.07	74.71	73.52	73.48	73.76	73.49	73.51	73.52	73.74	73.75	73.77	73.48	73.65	73.75	73.48	73.75	71.01	70.89	71.15
65	Leuconostoc gelidum subsp. gelidum	Kg1-2	96.1	96.52	96.28	75.66	75.58	75.85	75.75	75.82	75.82	75.83	75.78	75.9	75.82	75.8	75.79	75.86	73.94	73.81	73.98	73.79	73.79	73.87	73.9	73.96	73.85	73.88	73.25	73.21	73.18	73.15	73.21	73.2	73.21	73.21	73.21	73.22	73.24	73.24	73.21	73.23	73.22	73.14	73.05	73.12	71.02	70.88	70.99
66	Leuconostoc gelidum subsp. gelidum	JPBL22	95.95	96.4	96.07	76.36	76.05	76.15	76.27	76.26	76.26	76.01	76.35	76.23	76.01	76.26	76.22	76.08	74.35	74.05	74.39	74.05	74.05	74.19	74.03	74.18	74.2	74.32	73.51	73.31	73.31	73.44	73.56	73.53	73.5	73.5	73.52	73.58	73.52	73.48	73.54	73.48	73.5	73.1	73.38	73.04	71.3	70.96	71.38
67	Leuconostoc gelidum subsp. gelidum	KAPA3-9	95.78	96.45	96.15	75.5	75.5	75.82	75.64	76.19	76.19	76.18	75.79	75.83	75.65	75.8	75.73	75.82	73.9	73.81	73.61	74.14	74.14	73.65	73.62	74.33	74.26	73.82	73.38	73.65	73.43	73.63	73.19	73.16	73.43	73.17	73.19	73.18	73.43	73.42	73.46	73.16	73.37	73.63	73.14	73.65	70.76	70.64	70.75
68	Leuconostoc gelidum subsp. gelidum	HS9	96.02	96.53	96.24	75.92	75.8	76.07	76.08	76.15	76.15	75.96	76.1	76.19	76.01	76.1	76.09	76.07	74.58	74.2	74.62	74.07	74.07	74.46	74.31	74.51	74.39	74.66	73.78	73.65	73.63	73.69	73.85	73.85	73.84	73.84	73.82	73.86	73.83	73.84	73.82	73.84	73.71	73.25	73.6	73.22	71.34	70.91	71.45
69	Leuconostoc gelidum subsp. gelidum	Ebr1-8	95.91	96.44	96.24	75.62	75.64	75.97	75.64	75.76	75.76	75.92	75.78	75.97	75.88	75.9	75.87	75.99	74.08	73.97	73.88	73.89	73.89	73.75	73.74	74.04	74.02	74.08	72.98	73.09	73	73.01	73.08	73.07	73.11	73.06	73.07	73.08	73.11	73.13	73.13	73.09	72.99	72.97	73.08	72.95	71.06	70.94	70.96
70	Leuconostoc gelidum subsp. gelidum	C220d	95.78	96.27	96.02	76.23	76.13	75.91	76.15	76.75	76.75	76.46	76.11	76.02	75.98	76.87	76.26	75.9	74.35	74.23	74.23	74.61	74.61	74.16	73.99	74.97	74.74	74.3	73.69	73.89	73.78	74.05	73.55	73.6	73.81	73.53	73.52	73.54	73.85	73.85	73.87	73.64	73.67	73.69	73.37	73.71	71.37	71.04	71.68
71	Leuconostoc gelidum subsp. gelidum	PLK1c	96	96.45	95.95	75.52	75.66	75.7	75.61	75.67	75.67	75.75	75.69	75.71	75.88	75.74	75.77	75.69	74.34	74.28	74.25	73.98	73.98	74.01	74	74.22	73.97	74.16	73.17	73.18	73.15	73.27	73.3	73.25	73.22	73.26	73.26	73.31	73.26	73.25	73.26	73.22	73.17	72.95	73.21	72.95	70.89	70.8	71.21
72	Leuconostoc gelidum subsp. gelidum	AMKR21	95.92	96.32	96.08	75.41	75.38	75.63	75.7	76.28	76.28	76.16	75.7	75.66	75.64	75.78	75.59	75.63	74.08	74.09	74	74.45	74.45	73.89	73.87	74.62	74.62	74.08	73.48	73.86	73.69	73.69	73.38	73.39	73.62	73.41	73.38	73.41	73.62	73.61	73.63	73.4	73.45	73.73	73.01	73.72	70.96	70.84	70.91
73	Leuconostoc holzapfelii	CCUG 54536	73.46	73.46	73.36	73.19	73.31	73.33	73.38	73.4	73.41	73.09	73.33	73.37	73.09	73.24	73.38	73.16	73.94	73.7	73.93	73.53	73.53	73.59	73.45	73.93	73.69	73.71	72.13	72.11	72.13	71.99	72.23	72.17	72.31	72.16	72.2	72.2	72.34	72.28	72.32	72.21	72.05	71.8	72.12	71.63	70.16	70.01	70.21
74	Leuconostoc holzapfelii	JCM 16942	73.48	73.4	73.35	73.05	73.18	73.24	73.24	73.32	73.32	73.11	73.19	73.27	73.09	73.1	73.23	73.14	73.82	73.62	73.86	73.49	73.49	73.54	73.48	73.82	73.56	73.69	71.93	71.99	72.04	71.94	72.04	72	72.21	71.99	72.04	72.05	72.23	72.21	72.22	72.1	71.94	71.61	71.95	71.52	70.07	69.96	70.16
75	Leuconostoc inhae	DSM 15101	87.23	87.41	87.34	75.99	76.38	75.69	75.82	75.48	75.48	75.5	75.64	75.88	75.5	75.8	75.76	75.63	74.65	74.57	74.63	74.58	74.58	74.41	74.13	74.72	74.14	74.41	73.84	73.52	73.75	73.47	73.86	73.48	73.89	73.83	73.84	73.86	73.9	73.87	73.92	73.5	73.75	73.2	73.73	73.14	70.97	70.78	71.39
76	Leuconostoc inhae	C120c	94.34	94.53	94.14	76.25	76.04	75.97	76.27	76.03	76.03	75.92	76.12	76.05	76.21	76.04	76.14	75.84	74.79	74.49	74.77	74.4	74.4	74.41	74.09	74.67	74.31	74.57	73.64	73.28	73.27	73.6	73.59	73.53	73.6	73.54	73.57	73.6	73.6	73.6	73.62	73.48	73.59	73.35	74.07	73.28	71.12	70.89	71.23
77	Leuconostoc inhae	KSL4-2	94.17	94.29	94.12	76.02	75.76	76.07	76.13	76.52	76.52	76.45	75.97	76.08	75.86	76.21	76.02	76.02	74.36	74.28	74.21	74.6	74.6	74	73.83	74.86	74.66	74.21	73.67	73.87	73.72	73.98	73.39	73.38	73.72	73.39	73.39	73.39	73.77	73.73	73.77	73.36	73.65	73.95	73.51	73.9	70.86	70.82	70.98
78	Leuconostoc inhae	PB1a	94.52	94.94	94.39	76.04	75.81	75.79	76.33	76.7	76.7	76.73	75.7	76.13	76.41	75.96	75.89	75.71	74.46	74.52	74.37	74.84	74.84	73.99	73.74	75.18	75.3	74.1	73.98	73.92	74.13	73.99	73.79	73.48	74.16	73.78	73.8	73.8	74.15	74.13	74.21	73.56	73.95	73.95	73.8	73.88	71.35	71.35	70.95
79	Leuconostoc inhae	PL111	94.25	94.37	94	75.57	75.48	75.77	75.83	76.21	76.21	76.36	75.68	75.84	76.01	75.84	75.83	75.69	74.48	74.39	74.23	74.67	74.66	74.02	73.86	74.99	74.73	74.12	73.36	73.61	73.5	73.83	73.12	73.11	73.42	73.11	73.12	73.13	73.43	73.43	73.48	73.1	73.33	73.75	73.62	73.7	70.89	70.87	70.79
80	Leuconostoc mesenteroides subsp. jonggajibkimchii	DRC1506	73.28	73.38	73.27	73.84	74.07	73.71	73.76	74.09	74.09	73.87	73.88	73.66	73.57	73.84	73.8	73.6	72.9	73.32	73.05	72.77	72.77	72.44	72.35	73.42	73.04	72.82	98.06	98.04	98.06	98.06	98.06	98.06	98.1	98.06	98.07	98.07	97.96	98.09	98.08	98.22	98.05	98.35	98.49	98.39	71.19	71.05	71.15
81	Leuconostoc kimchii	IMSNU 11154	77.56	77.54	77.43	75.41	75.46	75.4	75.88	76.1	76.1	75.52	75.57	75.84	75.47	75.61	75.33	75.29	74.65	74.33	74.63	74.51	74.51	74.11	73.97	75.01	75	74.51	73.74	74.19	73.79	74.13	73.63	73.65	73.84	73.6	73.6	73.6	73.85	73.87	73.83	73.63	73.62	73.69	73.45	73.59	71.43	71.08	71.41
82	Leuconostoc kimchii	NKJ218	77.32	77.28	77.27	75.5	75.4	75.56	75.69	75.85	75.85	75.33	75.51	75.25	75.04	75.34	75.08	75.49	74.28	74.72	74.45	74.55	74.55	73.94	73.87	75	74.91	74.27	73.6	74.01	73.76	73.69	73.5	73.42	73.61	73.49	73.44	73.45	73.65	73.6	73.67	73.5	73.57	73.54	73.25	73.51	71.1	70.93	71.09
83	Leuconostoc lactis	WiKim40	73.98	74.11	73.95	73.82	73.78	73.8	73.9	73.72	73.72	73.58	73.92	73.87	73.65	73.83	73.81	73.76	74.31	73.89	74.34	73.86	73.86	74.01	73.89	74.26	74.08	74.15	72.57	72.4	72.6	72.39	72.58	72.61	72.67	72.59	72.6	72.58	72.66	72.63	72.67	72.58	72.54	72.11	72.43	72.07	70.92	70.64	71.02
84	Leuconostoc lactis	CCK940	73.82	73.81	73.8	73.6	73.7	73.72	73.65	73.66	73.66	73.56	73.62	73.64	73.77	73.69	73.56	73.74	74.21	73.88	74.09	74.05	74.05	73.89	73.84	73.98	73.87	73.92	72.7	72.63	72.68	72.6	72.66	72.68	72.65	72.68	72.68	72.68	72.67	72.67	72.71	72.72	72.67	72.37	72.86	72.34	70.65	70.58	70.57
85	Leuconostoc lactis	aa_0143	73.63	73.68	73.72	73.32	73.6	73.4	73.38	73.25	73.25	73.2	73.39	73.4	73.24	73.36	73.36	73.43	73.64	73.62	73.86	73.52	73.52	73.56	73.55	73.82	73.58	73.75	72.12	72.15	72.16	72.06	72.18	72.17	72.18	72.17	72.19	72.15	72.21	72.19	72.17	72.18	72.09	71.9	72.02	71.91	70.34	70.22	70.38
86	Leuconostoc lactis	NBRC 12455	73.47	73.49	73.46	73.18	73.3	73.24	73.23	73.22	73.22	73.15	73.22	73.28	73.33	73.22	73.22	73.22	73.58	73.48	73.71	73.51	73.51	73.57	73.53	73.49	73.55	73.57	72.04	71.99	72.02	71.92	72.07	72.07	72.13	72.06	72.07	72.07	72.08	72.1	72.15	72.15	72.03	71.87	71.97	71.84	70.47	70.44	70.43
87	Leuconostoc lactis	CBA3625	73.81	73.82	73.78	73.83	73.73	73.71	73.85	73.77	73.77	73.58	73.7	73.77	73.66	73.78	73.68	73.73	74.13	73.78	74.14	73.79	73.79	73.98	73.78	73.97	73.94	73.95	72.51	72.42	72.36	72.39	72.56	72.57	72.58	72.55	72.53	72.54	72.59	72.56	72.57	72.62	72.5	72.02	72.39	71.97	70.71	70.49	70.67
88	Leuconostoc lactis	CBA3626	73.92	73.99	73.97	74.08	73.92	73.84	74	73.76	73.76	73.71	73.81	73.81	73.84	73.74	73.87	73.66	74.27	73.83	74.32	73.67	73.67	73.77	73.6	74.09	73.95	73.96	72.94	72.86	72.77	72.85	73.08	73.02	73	72.95	72.98	73.05	72.97	72.88	73	73.03	72.96	72.58	73.11	72.42	71.24	71.02	71
89	Leuconostoc lactis	BIOML-A1	73.6	73.57	73.65	73.38	73.57	73.38	73.38	73.21	73.21	73.23	73.29	73.44	73.24	73.32	73.41	73.42	73.59	73.6	73.9	73.52	73.52	73.57	73.58	73.8	73.57	73.74	72.04	72.03	72.07	71.98	72.06	72.06	72.09	72.08	72.07	72.06	72.09	72.07	72.09	72.09	72	71.84	72.01	71.82	70.35	70.23	70.35
90	Leuconostoc lactis	SBC001	73.72	73.82	73.76	73.82	73.75	73.74	73.78	73.76	73.76	73.45	73.51	73.67	73.96	73.74	73.47	73.66	74.19	73.64	74.34	73.72	73.72	73.82	73.75	73.93	73.92	73.83	72.75	72.54	72.51	72.57	72.76	72.84	72.77	72.78	72.8	72.75	72.78	72.78	72.81	72.77	72.75	72.23	72.78	72.19	70.92	70.91	70.69
91	Leuconostoc lactis	JCM 6123	73.76	73.85	73.6	73.34	73.42	73.46	73.64	74.1	74.1	74.01	73.57	73.47	73.5	73.83	73.53	73.65	73.85	73.82	73.9	74.05	74.05	73.52	73.46	74.41	74.75	73.65	72.6	73.09	73.07	73.22	72.38	72.36	72.76	72.39	72.36	72.38	72.72	72.75	72.8	72.44	72.55	72.92	72.5	72.86	70.55	70.44	70.46
92	Leuconostoc lactis	1.2.28	73.79	73.74	73.69	73.58	73.75	73.69	73.68	73.57	73.57	73.4	73.73	73.67	73.34	73.7	73.8	73.55	73.92	73.72	74.42	73.56	73.56	73.74	73.68	73.9	73.76	73.91	72.29	72.22	72.24	72.18	72.39	72.26	72.29	72.28	72.33	72.34	72.29	72.27	72.33	72.27	72.24	71.94	72.23	71.82	70.69	70.48	70.84
93	Leuconostoc lactis	MSK.22.137	73.67	73.77	73.67	73.3	73.4	73.44	73.45	73.47	73.47	73.17	73.35	73.33	73.32	73.34	73.45	73.42	73.91	73.62	74.04	73.58	73.58	73.74	73.61	73.77	73.66	73.94	72.21	72.32	72.19	72.28	72.34	72.36	72.41	72.35	72.35	72.31	72.4	72.39	72.4	72.43	72.19	72.01	72.38	72.03	70.31	70.16	70.37
94	Leuconostoc lactis	MSK.22.141	73.76	73.8	73.7	73.42	73.48	73.6	73.53	73.56	73.56	73.36	73.48	73.49	73.47	73.51	73.64	73.57	73.94	73.65	73.99	73.6	73.6	73.71	73.61	73.81	73.68	73.96	72.2	72.26	72.14	72.28	72.28	72.3	72.32	72.29	72.3	72.28	72.31	72.31	72.32	72.32	72.16	71.94	72.39	71.99	70.55	70.36	70.48
95	Leuconostoc mesenteroides subsp. mesenteroides	ATCC 8293	73.31	73.34	73.16	73.9	73.72	73.64	74.26	74.44	74.44	74.17	73.93	73.83	73.59	73.93	73.75	73.49	73.26	72.78	72.61	73.18	73.18	72.44	72.26	73.56	73.37	72.9	98.13	98.27	98.07	98.1	98.02	97.99	98.17	97.91	97.92	98.04	98.02	98.14	98.16	98.28	98.1	98.23	98.53	98.27	71.38	71.17	71.35
96	Leuconostoc mesenteroides subsp. mesenteroides	J18	73.11	73.22	73.24	74.47	74.56	73.8	74.31	74.31	74.31	74.15	74	73.95	73.7	73.83	73.95	73.67	73.32	72.98	73.03	73.24	73.24	72.64	72.28	73.83	73	72.84	98.23	98.32	98.14	98.17	98.12	98.3	98.26	98.16	98.16	98.13	98.14	98.27	98.24	98.45	98.25	98.53	98.52	98.52	71.03	70.88	71.1
97	Leuconostoc mesenteroides subsp. mesenteroides	LbE16	73.42	73.5	73.13	74.58	74.7	73.95	75.02	74.35	74.36	74.55	74.23	74.12	75.08	74.27	74.54	73.47	74.55	73.95	74.25	73.7	73.7	73.05	72.38	74.34	73.63	73.04	97.61	98.16	97.82	97.95	97.7	97.71	97.72	97.47	97.52	97.71	97.61	97.72	97.72	97.86	97.6	98.64	98.99	98.58	71.69	71.52	71.66
98	Leuconostoc mesenteroides subsp. mesenteroides	DRC0211	73.25	73.22	73.23	75.06	74.98	73.86	74.64	74.62	74.62	74.15	74.29	74.09	73.79	73.94	74.13	73.75	73.66	73.34	73.41	73.55	73.56	72.63	72.37	74.22	73.19	73.2	97.97	98.12	97.76	98.1	97.88	98.08	97.96	97.92	97.91	97.89	97.81	97.93	97.95	98.25	97.99	98.4	98.26	98.39	71.41	71.08	71.52
99	Leuconostoc mesenteroides subsp. mesenteroides	LN05	74.27	74.13	73.97	75.15	75.38	75.18	75.23	75.59	75.57	75.38	75.04	74.74	74.97	75.05	75.24	74.72	75.07	74.36	74.97	73.65	73.65	73.58	73.2	75.69	75.06	74.38	98.27	98.28	98.26	99.9	98.26	98.24	98.27	98.19	98.18	98.25	98.16	98.13	98.27	98.36	98.01	98.66	98.03	98.47	72.7	72.2	72.65
100	Leuconostoc mesenteroides subsp. mesenteroides	LN08	73.88	73.85	73.52	75.69	75.42	74.82	75.53	75.05	75.03	75.36	74.78	74.71	75.33	74.52	74.8	73.75	75.19	74.26	74.76	73.19	73.19	73.19	72.33	75.16	74.45	73.93	98.06	98.24	98.05	98.19	98.15	98.17	98.02	97.94	97.98	98.11	97.88	97.92	98.02	98.23	98.05	98.5	97.9	98.41	72.31	72.05	71.55
101	Leuconostoc mesenteroides subsp. mesenteroides	LN32	73.21	73.62	73.18	74.87	74.54	74.11	74.4	74.17	74.19	74.07	74.13	74.11	74.12	74.44	74.61	73.67	73.98	73.47	73.62	72.44	72.44	72.94	72.24	73.69	73.41	73.42	98.24	98.46	98.26	98.65	98.28	98.37	98.39	98.23	98.24	98.25	98.21	98.28	98.37	98.5	98.21	99.08	98.6	99.19	71.48	71.22	71.57
102	Leuconostoc mesenteroides subsp. mesenteroides	BD1710	73.27	73.24	72.96	73.83	73.37	73.23	73.72	73.94	73.94	73.93	73.49	73.64	74.23	73.98	73.46	73.18	73.19	72.6	73.27	72.57	72.57	72.37	72.36	72.78	73.02	72.53	98.01	98.13	98.01	97.62	98.05	97.97	98.1	97.89	97.92	98.06	97.95	98.08	98.09	98.07	98.05	98.35	98.36	98.36	71.88	71.75	71.17
103	Leuconostoc mesenteroides subsp. mesenteroides	FM06	73.58	73.45	73.21	74.17	74.29	74.02	74.34	74.61	74.64	74.59	74.06	73.71	74.28	74.1	74.19	73.81	73.77	73.47	73.85	73.08	73.09	72.6	72.43	74.22	73.95	73.03	98.45	98.49	98.45	99.97	98.42	98.39	98.4	98.35	98.35	98.4	98.23	98.31	98.38	98.49	98.41	98.73	98.17	98.7	71.7	71.48	71.41
104	Leuconostoc mesenteroides subsp. mesenteroides	KMB_609	73.15	73.19	73.02	74.17	74.08	73.54	74.76	74.52	74.52	74.69	73.99	73.87	73.84	73.97	74.1	73.52	73.2	72.88	72.75	73.16	73.16	72.43	72.03	73.87	73.59	72.65	98.18	98.25	98.07	98.29	98.19	98.17	98.2	98	98.02	98.2	98.06	98.17	98.19	98.39	98.17	98.63	99.17	98.62	71.4	71.18	71.26
105	Leuconostoc mesenteroides subsp. mesenteroides	KMB_608	73.19	73.11	73.05	74.25	74.03	73.56	74.21	73.87	73.87	73.73	73.67	74.03	74.05	73.83	73.79	73.67	73.44	72.69	73.04	72.62	72.63	72.56	72.26	73.13	73.08	72.64	97.85	97.98	97.92	97.83	97.85	97.91	97.82	97.72	97.77	97.85	97.71	97.83	97.81	97.82	97.8	98.5	99.09	98.6	71.55	71.28	71.21
106	Leuconostoc mesenteroides subsp. mesenteroides	KMB_611	73	73	72.88	73.68	73.66	73.2	74.25	73.63	73.63	73.79	73.49	73.88	73.75	73.43	73.59	73.38	73.34	72.74	72.56	72.81	72.82	72.5	72.19	73.21	72.83	72.64	98	98.06	97.95	97.79	97.89	97.78	97.95	97.68	97.74	97.91	97.88	97.94	97.94	97.94	98.01	98.32	98.31	98.34	70.88	70.7	70.82
107	Leuconostoc mesenteroides subsp. mesenteroides	KIBGE-IB22	72.78	72.86	72.73	73.49	73.36	73.16	73.48	73.3	73.3	73.13	73.47	73.24	73.13	73.34	73.3	73.16	72.39	72.07	72.26	71.96	71.96	71.98	71.89	72.08	71.92	72.19	98.35	98.45	98.13	98.36	98.26	98.22	98.4	98.1	98.15	98.27	98.21	98.37	98.39	98.51	98.34	98.84	98.75	98.84	70.71	70.71	70.81
108	Leuconostoc mesenteroides subsp. mesenteroides	NBRC 3832	73.11	73.14	73	73.66	73.25	73.16	73.66	73.73	73.73	73.49	73.52	73.42	73.5	73.67	73.31	73.11	72.45	72.07	72.48	72.24	72.23	72.14	72.15	72.28	72.47	72.25	98.44	98.37	98.24	97.99	98.28	98.28	98.35	98.26	98.26	98.29	98.24	98.36	98.37	98.39	98.44	98.55	98.64	98.59	71.25	71.08	70.84
109	Leuconostoc mesenteroides subsp. mesenteroides	NBRC 100496	73.01	72.95	72.91	73.7	73.49	73.3	74.05	74.18	74.18	73.92	73.74	73.51	73.41	73.7	73.43	73.23	72.9	72.44	72.33	72.98	72.98	72.19	72.08	73.24	73.02	72.48	98.12	98.29	98.06	98.02	98.06	97.99	98.14	97.93	97.92	98.07	98	98.11	98.13	98.25	98.1	98.23	98.39	98.24	70.83	70.64	70.85
110	Leuconostoc pseudomesenteroides	4882	73.36	73.12	73.07	74.86	74.63	74.58	74.81	75.33	75.37	75.2	74.56	73.82	74.72	74.04	74.34	73.83	74.74	74.54	74.85	73.35	73.37	72.96	72.4	75.25	75.12	73.82	76.38	77.43	77.27	77.33	76.62	76.63	77.09	76.72	76.6	76.6	77.15	76.99	77.18	76.63	76.11	77.08	76.3	75.75	71.73	71.61	71.35
111	Leuconostoc pseudomesenteroides	1159	73.57	73.56	73.3	74.47	74.5	74.2	74.88	75.01	75.01	75.09	74.13	74.05	74.62	74.2	74.59	73.73	74.54	74.1	73.93	73.55	73.55	73.09	72.7	74.7	74.49	73.48	76.92	76.82	77.61	76.7	76.39	76.21	76.58	77.1	76.36	76.37	76.57	76.56	76.63	76.17	76.78	76.43	75.97	75.77	71.72	71.55	71.89
112	Leuconostoc pseudomesenteroides	PS12	73.22	73.24	73.25	74.81	74.79	74.01	74.84	74.63	74.64	74.7	73.97	74.2	74.3	73.87	74.47	73.61	74.32	74.07	73.68	73.56	73.56	73.24	72.55	74.57	74.04	73.4	76.32	76.42	76.71	76.14	76.28	75.98	76.63	76.45	76.31	76.31	76.62	76.59	76.68	76	76.11	75.98	75.88	75.36	71.39	71.23	71.5
113	Leuconostoc pseudomesenteroides	LMGH61	73.33	73.38	73.18	74.41	74.58	74.33	74.39	74.73	74.73	74.39	74.08	73.86	74	74	74.06	73.71	74.26	74.2	74.33	73.05	73.05	73.11	72.61	74.73	74.51	73.54	76.01	76.54	76.58	76.71	76.26	76.22	76.41	76.25	76.24	76.22	76.45	76.34	76.57	76.11	75.77	76.31	76.04	75.43	71.48	71.38	71.46
114	Leuconostoc pseudomesenteroides	LMGH284	73.13	73.03	72.93	74.58	74.44	74.04	74.64	75.19	75.2	75.03	74.33	73.76	74.77	74.06	74.49	73.68	74.43	74.43	74.17	73.54	73.54	72.92	72.49	74.83	74.66	73.31	76.01	76.89	76.79	76.91	76.12	75.92	76.59	76.3	76.07	76.1	76.69	76.56	76.74	76.03	75.92	76.58	75.99	75.77	71.52	71.44	71.44
115	Leuconostoc pseudomesenteroides	KMB_610	72.89	72.87	72.86	73.36	73.49	73.21	73.39	73.48	73.48	73.21	73.27	73.34	73.14	73.35	73.48	73.47	72.75	72.66	72.69	72.26	72.26	72.37	72.24	72.63	73.06	72.62	74.87	74.89	74.95	75.3	74.96	74.98	74.99	74.98	74.94	74.97	75.02	75.02	75.03	74.91	74.75	74.65	74.91	74.33	70.83	70.73	70.89
116	Leuconostoc pseudomesenteroides	TR070	72.99	72.89	72.83	74.38	74.35	74.24	74.65	75.03	75.03	74.91	74.24	73.72	74.36	73.79	74.17	73.5	74.19	74.03	74.15	73.48	73.48	72.73	72.27	74.82	74.25	73.57	75.99	76.17	76.36	76.43	75.84	75.55	76.03	76.1	75.81	75.82	76.02	75.95	76.06	75.61	75.77	75.95	75.71	75.25	71.53	71.52	71.59
117	Leuconostoc pseudomesenteroides	CBA3630	73.04	73.13	73.18	74.41	74.42	73.91	74.29	74.42	74.42	74.29	73.78	74.24	73.74	73.99	73.9	73.83	73.1	73.83	73.46	73.16	73.16	72.67	72.24	74.41	73.77	72.9	75.64	75.68	75.72	75.78	75.53	75.33	75.66	75.5	75.49	75.54	75.69	75.63	75.75	75.28	75.47	75.39	75.26	74.82	71.11	70.87	71.02
118	Leuconostoc pseudomesenteroides	NCDO 768	72.66	72.56	72.68	73.06	73.19	72.85	73.32	73.1	73.1	73.19	72.92	73.15	73.21	72.88	72.89	72.8	72.89	72.67	72.39	72.76	72.76	72.46	72.12	72.67	72.45	72.24	74.69	74.38	74.57	74.49	74.68	74.49	74.57	74.73	74.72	74.7	74.51	74.54	74.54	74.39	74.66	74.36	74.73	74.2	70.51	70.49	70.49
119	Leuconostoc pseudomesenteroides	FDAARGOS_1004	73.72	73.66	73.52	75.8	75.54	74.95	75.5	75.4	75.43	76.07	74.81	74.94	74.8	74.6	74.84	74.28	75.03	74.85	74.74	74.26	74.24	73.69	72.79	75.8	75.33	73.96	77.21	77.11	77.44	76.86	77.18	76.4	77.09	77.12	76.97	77.1	77.28	76.97	77.49	76.75	76.94	76.84	76.51	75.55	71.99	71.83	71.83
120	Leuconostoc pseudomesenteroides	FDAARGOS_1003	72.99	72.94	72.94	73.69	73.86	73.37	73.79	73.61	73.61	73.78	73.34	73.77	73.71	73.46	73.44	73.42	73.08	73.05	72.65	72.96	72.96	72.72	72.4	72.91	72.71	72.41	75.12	74.69	75.03	74.77	75.08	74.86	74.92	75.09	75.14	75.09	74.91	74.92	74.95	74.67	75.04	74.53	74.96	74.35	70.94	70.89	70.9
121	Leuconostoc pseudomesenteroides	Dm-9	72.62	72.66	72.72	73.23	73.29	72.96	73.44	73.3	73.3	73.22	72.94	73.38	73.66	73	73.18	73.03	73.13	72.93	72.73	72.92	72.92	72.55	72.26	73.18	72.87	72.3	74.85	74.81	74.85	75.27	74.87	74.64	74.91	74.86	74.85	74.87	74.92	74.91	74.94	74.73	74.77	74.69	74.9	74.33	70.66	70.61	70.68
122	Leuconostoc pseudomesenteroides	TMW21073	72.73	72.76	72.77	73.27	73.32	72.9	73.47	73.79	73.79	73.8	73.15	73.23	73.21	73.05	73.02	72.91	72.69	72.72	72.21	73.13	73.14	72.38	72.02	73.14	73.1	72.21	75.03	74.98	75.1	75.21	74.8	74.68	74.97	74.83	74.83	74.81	74.97	74.95	74.99	74.51	74.91	74.96	74.5	74.63	70.62	70.6	70.57
123	Leuconostoc pseudomesenteroides	AMBR10	73.36	73.26	73.14	74.5	75.07	74.33	75.03	74.63	74.63	74.13	74.1	74.71	74.15	74.33	74.43	74.24	74.5	74.11	74.22	73.12	73.12	73.02	72.4	74.7	74.42	73.37	76.05	76.06	76.33	76.5	76.48	76.11	76.45	76.39	76.4	76.39	76.43	76.34	76.52	76.17	75.9	75.81	76.66	75.02	71.32	71.08	71.28
124	Leuconostoc suionicum	DSM 20241	73.46	73.28	73.06	73.49	73.62	73.37	73.62	74.06	74.06	74.16	73.58	73.28	73.56	73.74	73.5	73.26	72.73	72.93	72.76	72.83	72.83	72.15	72.03	73.64	73.31	72.33	93.39	93.62	93.69	93.42	93.37	93.39	93.67	93.3	93.33	93.39	93.58	93.64	93.7	93.5	93.42	93.55	93.55	93.57	71.11	71.05	71.08
125	Leuconostoc suionicum	LT-38	73.37	73.24	73	73.4	73.34	73.23	73.46	73.85	73.85	74.04	73.43	73.16	73.45	73.41	73.39	73.14	72.71	72.95	72.86	72.78	72.78	72.13	72.05	73.7	73.22	72.37	93.5	93.63	93.68	93.45	93.4	93.4	93.75	93.38	93.36	93.41	93.65	93.7	93.78	93.54	93.48	93.69	93.66	93.74	71.22	71.18	71.08
126	Leuconostoc suionicum	DmW_098	73.19	73.19	72.8	74.12	73.73	73.52	74.07	73.84	73.84	73.52	73.65	73.96	73.94	73.76	73.64	73.46	73.24	72.9	72.91	72.4	72.4	72.44	71.98	72.94	72.52	72.46	93.35	93.55	93.39	93.07	93.33	93.25	93.41	93.19	93.22	93.34	93.29	93.39	93.39	93.45	93.35	93.43	93.38	93.45	71.17	70.96	70.78
127	Leuconostoc suionicum	Dm-2019-54	72.81	72.86	72.75	72.92	72.9	72.9	73.15	73.53	73.53	73.59	73.04	72.96	73.27	73.22	72.99	72.9	72.26	72.23	71.96	72.63	72.63	71.8	71.75	72.81	72.44	71.9	93.56	93.65	93.36	93.28	93.4	93.32	93.53	93.3	93.28	93.43	93.43	93.53	93.54	93.61	93.55	93.59	93.48	93.64	70.76	70.73	70.66
128	Leuconostoc suionicum	CECT 8484	72.93	72.95	72.79	74.07	73.58	73.2	73.9	73.64	73.64	73.45	73.57	73.57	73.82	73.68	73.32	73.14	73.11	72.4	72.57	72.8	72.82	72.35	71.99	72.73	72.49	72.29	93.44	93.54	93.49	93.25	93.42	93.32	93.44	93.3	93.3	93.43	93.34	93.47	93.44	93.48	93.46	93.59	93.42	93.57	71.01	71.01	70.81
129	Leuconostoc suionicum	CECT 8486	72.89	72.95	72.78	74.06	73.5	73.2	73.92	73.62	73.62	73.49	73.58	73.56	73.8	73.59	73.31	73.12	73.04	72.37	72.48	72.75	72.77	72.3	71.93	72.62	72.38	72.27	93.52	93.62	93.49	93.11	93.46	93.35	93.47	93.33	93.34	93.48	93.39	93.52	93.49	93.55	93.51	93.52	93.4	93.55	70.94	70.93	70.81
130	Leuconostoc suionicum	CECT 9216	73.02	73.01	72.9	74.07	73.57	73.18	73.9	73.62	73.62	73.54	73.58	73.53	73.87	73.66	73.31	73.1	73.07	72.45	72.56	72.83	72.83	72.38	71.95	72.71	72.49	72.29	93.56	93.65	93.52	93.23	93.53	93.43	93.56	93.39	93.39	93.54	93.43	93.53	93.56	93.6	93.54	93.59	93.54	93.62	70.93	70.9	70.69
[truncated: 83 more columns]

## Sheet: Table S4
Supplementary Table S4. The number of core and unique genes of each species
Species	No. of core genes	No. of unique genes
Leu. carnosum	1322	42
Leu. citreum	1281	64
Leu. fallax	1390	305
Leu. gasicomitatum	1332	3
Leu. gelidum	1326	3
Leu. holzapfelii	1617	77
Leu. inhae	1939	106
Leu. kimchii	1758	76
Leu. lactis	1246	18
Leu. mesenteroides	781	2
Leu. pseudomesenteroides	1223	68
Leu. suionicum	1600	19

## Sheet: Table S5
Supplementary Table S5. In silico specificity for 12 species-specific primer sets using in silico PCR program
Species	In silico specificity with primer sets (amplicon size)
	CA	CI	FA	GA	GE	HO	IN	KI	LA	ME	PS	SU
Leuconostoc carnosum JB16	+ (135 bp)	-	-	-	-	-	-	-	-	-	-	-
Leuconostoc carnosum CBA3620	+ (135 bp)	-	-	-	-	-	-	-	-	-	-	-
Leuconostoc carnosum WC0329	+ (135 bp)	-	-	-	-	-	-	-	-	-	-	-
Leuconostoc carnosum WC0328	+ (135 bp)	-	-	-	-	-	-	-	-	-	-	-
Leuconostoc carnosum WC0327	+ (135 bp)	-	-	-	-	-	-	-	-	-	-	-
Leuconostoc carnosum WC0326	+ (135 bp)	-	-	-	-	-	-	-	-	-	-	-
Leuconostoc carnosum WC0325	+ (135 bp)	-	-	-	-	-	-	-	-	-	-	-
Leuconostoc carnosum WC0324	+ (135 bp)	-	-	-	-	-	-	-	-	-	-	-
Leuconostoc carnosum WC0323	+ (135 bp)	-	-	-	-	-	-	-	-	-	-	-
Leuconostoc carnosum WC0322	+ (135 bp)	-	-	-	-	-	-	-	-	-	-	-
Leuconostoc carnosum DSM 5576	+ (135 bp)	-	-	-	-	-	-	-	-	-	-	-
Leuconostoc carnosum MFPC16A2803	+ (135 bp)	-	-	-	-	-	-	-	-	-	-	-
Leuconostoc carnosum MFPA29A1405	+ (135 bp)	-	-	-	-	-	-	-	-	-	-	-
Leuconostoc citreum KM20	-	+ (101 bp)	-	-	-	-	-	-	-	-	-	-
Leuconostoc citreum CBA3624	-	+ (101 bp)	-	-	-	-	-	-	-	-	-	-
Leuconostoc citreum CBA3623	-	+ (101 bp)	-	-	-	-	-	-	-	-	-	-
Leuconostoc citreum CBA3621	-	+ (101 bp)	-	-	-	-	-	-	-	-	-	-
Leuconostoc citreum CBA3627	-	+ (101 bp)	-	-	-	-	-	-	-	-	-	-
Leuconostoc citreum F192-5	-	+ (101 bp)	-	-	-	-	-	-	-	-	-	-
Leuconostoc citreum NRIC 1776	-	+ (101 bp)	-	-	-	-	-	-	-	-	-	-
Leuconostoc citreum WiKim0101	-	+ (101 bp)	-	-	-	-	-	-	-	-	-	-
Leuconostoc citreum 37	-	+ (101 bp)	-	-	-	-	-	-	-	-	-	-
Leuconostoc citreum WiKim0096	-	+ (101 bp)	-	-	-	-	-	-	-	-	-	-
Leuconostoc fallax KCTC 3537	-	-	+ (126 bp)	-	-	-	-	-	-	-	-	-
Leuconostoc fallax ATCC 700006	-	-	+ (126 bp)	-	-	-	-	-	-	-	-	-
Leuconostoc fallax 1.2.22	-	-	+ (126 bp)	-	-	-	-	-	-	-	-	-
Leuconostoc fallax (SRX11021274)	-	-	+ (126 bp)	-	-	-	-	-	-	-	-	-
Leuconostoc gasicomitatum type strain: LMG 18811	-	-	-	+ (103 bp)	-	-	-	-	-	-	-	-
Leuconostoc gasicomitatum LEKG1	-	-	-	+ (103 bp)	-	-	-	-	-	-	-	-
Leuconostoc gasicomitatum TMW 2.1619	-	-	-	+ (103 bp)	-	-	-	-	-	-	-	-
Leuconostoc gasicomitatum CBA3613	-	-	-	+ (103 bp)	-	-	-	-	-	-	-	-
Leuconostoc gasicomitatum NAFIM5a-6	-	-	-	+ (103 bp)	-	-	-	-	-	-	-	-
Leuconostoc gasicomitatum POULM2-8	-	-	-	+ (103 bp)	-	-	-	-	-	-	-	-
Leuconostoc gasicomitatum Ms25-3	-	-	-	+ (103 bp)	-	-	-	-	-	-	-	-
Leuconostoc gasicomitatum Vvan8	-	-	-	+ (103 bp)	-	-	-	-	-	-	-	-
Leuconostoc gasicomitatum Jla4-8	-	-	-	+ (103 bp)	-	-	-	-	-	-	-	-
Leuconostoc gasicomitatum HS10	-	-	-	+ (103 bp)	-	-	-	-	-	-	-	-
Leuconostoc gasicomitatum R-46608	-	-	-	+ (103 bp)	-	-	-	-	-	-	-	-
Leuconostoc gasicomitatum R-46710	-	-	-	+ (103 bp)	-	-	-	-	-	-	-	-
Leuconostoc gasicomitatum HS1	-	-	-	+ (103 bp)	-	-	-	-	-	-	-	-
Leuconostoc gasicomitatum A.8.4	-	-	-	+ (103 bp)	-	-	-	-	-	-	-	-
Leuconostoc gelidum subsp. aenigmaticum DSM 19374	-	-	-	-	+ (121 bp)	-	-	-	-	-	-	-
Leuconostoc gelidum subsp. aenigmaticum POKY4-4	-	-	-	-	+ (121 bp)	-	-	-	-	-	-	-
Leuconostoc gelidum subsp. aenigmaticum DSM 19375	-	-	-	-	+ (121 bp)	-	-	-	-	-	-	-
Leuconostoc gelidum subsp. gelidum TMW 2.1618	-	-	-	-	+ (121 bp)	-	-	-	-	-	-	-
Leuconostoc gelidum subsp. gelidum Vvan9	-	-	-	-	+ (121 bp)	-	-	-	-	-	-	-
Leuconostoc gelidum subsp. gelidum PB4d	-	-	-	-	+ (121 bp)	-	-	-	-	-	-	-
Leuconostoc gelidum subsp. gelidum Kg1-2	-	-	-	-	+ (121 bp)	-	-	-	-	-	-	-
Leuconostoc gelidum subsp. gelidum JPBL22	-	-	-	-	+ (121 bp)	-	-	-	-	-	-	-
Leuconostoc gelidum subsp. gelidum KAPA3-9	-	-	-	-	+ (121 bp)	-	-	-	-	-	-	-
Leuconostoc gelidum subsp. gelidum HS9	-	-	-	-	+ (121 bp)	-	-	-	-	-	-	-
Leuconostoc gelidum subsp. gelidum Ebr1-8	-	-	-	-	+ (121 bp)	-	-	-	-	-	-	-
Leuconostoc gelidum subsp. gelidum C220d	-	-	-	-	+ (121 bp)	-	-	-	-	-	-	-
Leuconostoc gelidum subsp. gelidum PLK1c	-	-	-	-	+ (121 bp)	-	-	-	-	-	-	-
Leuconostoc gelidum subsp. gelidum AMKR21	-	-	-	-	+ (121 bp)	-	-	-	-	-	-	-
Leuconostoc holzapfelii JCM 16942	-	-	-	-	-	+ (100 bp)	-	-	-	-	-	-
Leuconostoc holzapfelii CCUG 54536	-	-	-	-	-	+ (100 bp)	-	-	-	-	-	-
Leuconostoc holzapfelii 733 (SRX4550665)	-	-	-	-	-	+ (100 bp)	-	-	-	-	-	-
Leuconostoc inhae DSM 15101	-	-	-	-	-	-	+ (123 bp)	-	-	-	-	-
Leuconostoc inhae C120c	-	-	-	+ (103 bp)	-	-	-	-	-	-	-	-
Leuconostoc inhae KSL4-2	-	-	-	+ (103 bp)	-	-	-	-	-	-	-	-
Leuconostoc inhae PB1a	-	-	-	+ (103 bp)	-	-	-	-	-	-	-	-
Leuconostoc inhae PL111	-	-	-	+ (103 bp)	-	-	-	-	-	-	-	-
Leuconostoc kimchii IMSNU 11154	-	-	-	-	-	-	-	+ (190 bp)	-	-	-	-
Leuconostoc kimchii NKJ218	-	-	-	-	-	-	-	+ (190 bp)	-	-	-	-
Leuconostoc kimchii NKJ218 (SRX5851872)	-	-	-	-	-	-	-	+ (190 bp)	-	-	-	-
Leuconostoc lactis WiKim40	-	-	-	-	-	-	-	-	+ (102 bp)	-	-	-
Leuconostoc lactis CCK940	-	-	-	-	-	-	-	-	+ (102 bp)	-	-	-
Leuconostoc lactis aa_0143	-	-	-	-	-	-	-	-	+ (102 bp)	-	-	-
Leuconostoc lactis NBRC 12455	-	-	-	-	-	-	-	-	+ (102 bp)	-	-	-
Leuconostoc lactis CBA3625	-	-	-	-	-	-	-	-	+ (102 bp)	-	-	-
Leuconostoc lactis CBA3626	-	-	-	-	-	-	-	-	+ (102 bp)	-	-	-
Leuconostoc lactis BIOML-A1	-	-	-	-	-	-	-	-	+ (102 bp)	-	-	-
Leuconostoc lactis SBC001	-	-	-	-	-	-	-	-	+ (102 bp)	-	-	-
Leuconostoc lactis JCM 6123	-	-	-	-	-	-	-	-	+ (102 bp)	-	-	-
Leuconostoc lactis 1.2.28	-	-	-	-	-	-	-	-	+ (102 bp)	-	-	-
Leuconostoc lactis MSK.22.137	-	-	-	-	-	-	-	-	+ (102 bp)	-	-	-
Leuconostoc lactis MSK.22.141	-	-	-	-	-	-	-	-	+ (102 bp)	-	-	-
Leuconostoc mesenteroides subsp. cremoris ATCC 19254	-	-	-	-	-	-	-	-	-	+ (211 bp)	-	-
Leuconostoc mesenteroides subsp. cremoris TIFN8	-	-	-	-	-	-	-	-	-	+ (211 bp)	-	-
Leuconostoc mesenteroides subsp. cremoris T26	-	-	-	-	-	-	-	-	-	+ (211 bp)	-	-
Leuconostoc mesenteroides subsp. cremoris LbT16	-	-	-	-	-	-	-	-	-	+ (211 bp)	-	-
Leuconostoc mesenteroides subsp. cremoris LMGCF01	-	-	-	-	-	-	-	-	-	+ (211 bp)	-	-
Leuconostoc mesenteroides subsp. cremoris LMGCF05	-	-	-	-	-	-	-	-	-	+ (211 bp)	-	-
Leuconostoc mesenteroides subsp. cremoris LMGCF09	-	-	-	-	-	-	-	-	-	+ (211 bp)	-	-
Leuconostoc mesenteroides subsp. cremoris LMGCF02	-	-	-	-	-	-	-	-	-	+ (211 bp)	-	-
Leuconostoc mesenteroides subsp. cremoris LMGCF03	-	-	-	-	-	-	-	-	-	+ (211 bp)	-	-
Leuconostoc mesenteroides subsp. cremoris LMGCF04	-	-	-	-	-	-	-	-	-	+ (211 bp)	-	-
Leuconostoc mesenteroides subsp. cremoris LMGCF07	-	-	-	-	-	-	-	-	-	+ (211 bp)	-	-
Leuconostoc mesenteroides subsp. cremoris LMGCF10	-	-	-	-	-	-	-	-	-	+ (211 bp)	-	-
Leuconostoc mesenteroides subsp. cremoris LMGCF11	-	-	-	-	-	-	-	-	-	+ (211 bp)	-	-
Leuconostoc mesenteroides subsp. cremoris LN07	-	-	-	-	-	-	-	-	-	+ (211 bp)	-	-
Leuconostoc mesenteroides subsp. cremoris NBRC 107766	-	-	-	-	-	-	-	-	-	+ (211 bp)	-	-
Leuconostoc mesenteroides subsp. dextranicum DSM 20484	-	-	-	-	-	-	-	-	-	+ (211 bp)	-	-
Leuconostoc mesenteroides subsp. dextranicum LbE15	-	-	-	-	-	-	-	-	-	+ (211 bp)	-	-
Leuconostoc mesenteroides subsp. dextranicum NBRC 100495	-	-	-	-	-	-	-	-	-	+ (211 bp)	-	-
Leuconostoc mesenteroides subsp. jonggajibkimchii DRC1506	-	-	-	-	-	-	-	-	-	+ (211 bp)	-	-
Leuconostoc mesenteroides subsp. mesenteroides ATCC 8293	-	-	-	-	-	-	-	-	-	+ (211 bp)	-	-
Leuconostoc mesenteroides subsp. mesenteroides J18	-	-	-	-	-	-	-	-	-	+ (211 bp)	-	-
Leuconostoc mesenteroides subsp. mesenteroides LbE16	-	-	-	-	-	-	-	-	-	+ (211 bp)	-	-
Leuconostoc mesenteroides subsp. mesenteroides DRC0211	-	-	-	-	-	-	-	-	-	+ (211 bp)	-	-
Leuconostoc mesenteroides subsp. mesenteroides LN05	-	-	-	-	-	-	-	-	-	+ (211 bp)	-	-
Leuconostoc mesenteroides subsp. mesenteroides LN08	-	-	-	-	-	-	-	-	-	+ (211 bp)	-	-
Leuconostoc mesenteroides subsp. mesenteroides LN32	-	-	-	-	-	-	-	-	-	+ (211 bp)	-	-
Leuconostoc mesenteroides subsp. mesenteroides BD1710	-	-	-	-	-	-	-	-	-	+ (211 bp)	-	-
Leuconostoc mesenteroides subsp. mesenteroides FM06	-	-	-	-	-	-	-	-	-	+ (211 bp)	-	-
Leuconostoc mesenteroides subsp. mesenteroides KMB_609	-	-	-	-	-	-	-	-	-	+ (211 bp)	-	-
Leuconostoc mesenteroides subsp. mesenteroides KMB_608	-	-	-	-	-	-	-	-	-	+ (211 bp)	-	-
Leuconostoc mesenteroides subsp. mesenteroides KMB_611	-	-	-	-	-	-	-	-	-	+ (211 bp)	-	-
Leuconostoc mesenteroides subsp. mesenteroides KIBGE-IB22	-	-	-	-	-	-	-	-	-	+ (211 bp)	-	-
Leuconostoc mesenteroides subsp. mesenteroides NBRC 3832	-	-	-	-	-	-	-	-	-	+ (211 bp)	-	-
Leuconostoc mesenteroides subsp. mesenteroides NBRC 100496	-	-	-	-	-	-	-	-	-	+ (211 bp)	-	-
Leuconostoc pseudomesenteroides 4882	-	-	-	-	-	-	-	-	-	-	+ (171 bp)	-
Leuconostoc pseudomesenteroides 1159	-	-	-	-	-	-	-	-	-	-	+ (171 bp)	-
Leuconostoc pseudomesenteroides PS12	-	-	-	-	-	-	-	-	-	-	+ (171 bp)	-
Leuconostoc pseudomesenteroides LMGH61	-	-	-	-	-	-	-	-	-	-	+ (171 bp)	-
Leuconostoc pseudomesenteroides LMGH284	-	-	-	-	-	-	-	-	-	-	+ (171 bp)	-
Leuconostoc pseudomesenteroides KMB_610	-	-	-	-	-	-	-	-	-	-	+ (171 bp)	-
Leuconostoc pseudomesenteroides TR070	-	-	-	-	-	-	-	-	-	-	+ (171 bp)	-
Leuconostoc pseudomesenteroides CBA3630	-	-	-	-	-	-	-	-	-	-	+ (171 bp)	-
Leuconostoc pseudomesenteroides NCDO 768	-	-	-	-	-	-	-	-	-	-	+ (171 bp)	-
Leuconostoc pseudomesenteroides FDAARGOS_1004	-	-	-	-	-	-	-	-	-	-	+ (171 bp)	-
Leuconostoc pseudomesenteroides FDAARGOS_1003	-	-	-	-	-	-	-	-	-	-	+ (171 bp)	-
Leuconostoc pseudomesenteroides Dm-9	-	-	-	-	-	-	-	-	-	-	+ (171 bp)	-
Leuconostoc pseudomesenteroides TMW21073	-	-	-	-	-	-	-	-	-	-	+ (171 bp)	-
Leuconostoc pseudomesenteroides AMBR10	-	-	-	-	-	-	-	-	-	-	+ (171 bp)	-
Leuconostoc suionicum DSM 20241	-	-	-	-	-	-	-	-	-	-	-	+ (128 bp)
Leuconostoc suionicum LT-38	-	-	-	-	-	-	-	-	-	-	-	+ (128 bp)
Leuconostoc suionicum DmW_098	-	-	-	-	-	-	-	-	-	-	-	+ (128 bp)
Leuconostoc suionicum Dm-2019-54	-	-	-	-	-	-	-	-	-	-	-	+ (128 bp)
Leuconostoc suionicum CECT 8484	-	-	-	-	-	-	-	-	-	-	-	+ (128 bp)
Leuconostoc suionicum CECT 8486	-	-	-	-	-	-	-	-	-	-	-	+ (128 bp)
Leuconostoc suionicum CECT 9216	-	-	-	-	-	-	-	-	-	-	-	+ (128 bp)
Leuconostoc falkenbergense LMG 18969	-	-	-	-	-	-	-	-	-	-	-	-
Leuconostoc falkenbergense FDAARGOS_1201	-	-	-	-	-	-	-	-	-	-	-	-
Leuconostoc falkenbergense LMG 10779	-	-	-	-	-	-	-	-	-	-	-	-
Leuconostoc falkenbergense C	-	-	-	-	-	-	-	-	-	-	-	-
Leuconostoc rapi DSM 27776	-	-	-	-	-	-	-	-	-	-	-	-
Leuconostoc rapi DSM 27776	-	-	-	-	-	-	-	-	-	-	-	-
Leuconostoc litchii MB7	-	-	-	-	-	-	-	-	-	-	-	-
Leuconostoc miyukkimchii JCM 17445	-	-	-	-	-	-	-	-	-	-	-	-
Leuconostoc palmae JCM 16944	-	-	-	-	-	-	-	-	-	-	-	-
Leuconostoc fallax C2OK1	-	-	-	-	-	-	-	-	-	-	-	-
Fructobacillus durionis DSM 19113	-	-	-	-	-	-	-	-	-	-	-	-
Fructobacillus ficulneus JCM 12225	-	-	-	-	-	-	-	-	-	-	-	-
Weissella paramesenteroides FDAARGOS_414	-	-	-	-	-	-	-	-	-	-	-	-
Oenococcus oeni UBOCC-A-315001	-	-	-	-	-	-	-	-	-	-	-	-
Oenococcus oeni SD-2a	-	-	-	-	-	-	-	-	-	-	-	-
Oenococcus oeni UBOCC-A-315001	-	-	-	-	-	-	-	-	-	-	-	-
Oenococcus oeni AWRIB429	-	-	-	-	-	-	-	-	-	-	-	-
Oenococcus oeni SD-2a	-	-	-	-	-	-	-	-	-	-	-	-
Oenococcus oeni CRBO_1381	-	-	-	-	-	-	-	-	-	-	-	-
Oenococcus oeni 19	-	-	-	-	-	-	-	-	-	-	-	-
Oenococcus oeni PSU-1 PSU-1	-	-	-	-	-	-	-	-	-	-	-	-
Oenococcus oeni AWRIB787	-	-	-	-	-	-	-	-	-	-	-	-
Oenococcus oeni ATCC BAA-1163	-	-	-	-	-	-	-	-	-	-	-	-
Fructobacillus fructosus DPC 7238	-	-	-	-	-	-	-	-	-	-	-	-
Fructobacillus fructosus NRIC 1058	-	-	-	-	-	-	-	-	-	-	-	-
Fructobacillus fructosus DSM 20349	-	-	-	-	-	-	-	-	-	-	-	-
Fructobacillus fructosus KCTC 3544	-	-	-	-	-	-	-	-	-	-	-	-
Fructobacillus fructosus 13	-	-	-	-	-	-	-	-	-	-	-	-
Fructobacillus pseudoficulneus DSM 15468	-	-	-	-	-	-	-	-	-	-	-	-
Fructobacillus pseudoficulneus DSM 15468	-	-	-	-	-	-	-	-	-	-	-	-
Enterococcus durans ATCC 6056	-	-	-	-	-	-	-	-	-	-	-	-
Enterococcus durans KLDS6.0933	-	-	-	-	-	-	-	-	-	-	-	-
Enterococcus faecalis ATCC 19433 ATCC 19433	-	-	-	-	-	-	-	-	-	-	-	-
Enterococcus faecalis KB1	-	-	-	-	-	-	-	-	-	-	-	-
Enterococcus faecium DO	-	-	-	-	-	-	-	-	-	-	-	-
Enterococcus faecium NRRL B-2354	-	-	-	-	-	-	-	-	-	-	-	-
Enterococcus faecium T110	-	-	-	-	-	-	-	-	-	-	-	-
Lactobacillus acidophilus 30SC	-	-	-	-	-	-	-	-	-	-	-	-
Lactobacillus acidophilus La-14	-	-	-	-	-	-	-	-	-	-	-	-
Lactobacillus acidophilus NCFM	-	-	-	-	-	-	-	-	-	-	-	-
Lactobacillus amylovorus GRL 1112	-	-	-	-	-	-	-	-	-	-	-	-
Lactobacillus amylovorus GRL1118	-	-	-	-	-	-	-	-	-	-	-	-
Lactobacillus brevis ATCC 367	-	-	-	-	-	-	-	-	-	-	-	-
Lactobacillus brevis KB290	-	-	-	-	-	-	-	-	-	-	-	-
Lactobacillus buchneri CD034	-	-	-	-	-	-	-	-	-	-	-	-
Lactobacillus buchneri NRRL B-30929	-	-	-	-	-	-	-	-	-	-	-	-
Lactobacillus casei ATCC 334	-	-	-	-	-	-	-	-	-	-	-	-
Lactobacillus casei BD-II	-	-	-	-	-	-	-	-	-	-	-	-
Lactobacillus casei BL23	-	-	-	-	-	-	-	-	-	-	-	-
Lactobacillus casei LC2W	-	-	-	-	-	-	-	-	-	-	-	-
Lactobacillus casei LOCK919	-	-	-	-	-	-	-	-	-	-	-	-
Lactobacillus casei W56	-	-	-	-	-	-	-	-	-	-	-	-
Lactobacillus casei str. Zhang	-	-	-	-	-	-	-	-	-	-	-	-
Lactobacillus crispatus ST1	-	-	-	-	-	-	-	-	-	-	-	-
Lactobacillus delbrueckii subsp. bulgaricus 2038	-	-	-	-	-	-	-	-	-	-	-	-
Lactobacillus delbrueckii subsp. bulgaricus ATCC 11842	-	-	-	-	-	-	-	-	-	-	-	-
Lactobacillus delbrueckii subsp. bulgaricus ATCC BAA-365	-	-	-	-	-	-	-	-	-	-	-	-
Lactobacillus delbrueckii subsp. bulgaricus ND02	-	-	-	-	-	-	-	-	-	-	-	-
Lactobacillus fermentum CECT 5716	-	-	-	-	-	-	-	-	-	-	-	-
Lactobacillus fermentum F-6	-	-	-	-	-	-	-	-	-	-	-	-
Lactobacillus fermentum IFO 3956	-	-	-	-	-	-	-	-	-	-	-	-
Lactobacillus gasseri ATCC 33323	-	-	-	-	-	-	-	-	-	-	-	-
Lactobacillus helveticus CNRZ32	-	-	-	-	-	-	-	-	-	-	-	-
Lactobacillus helveticus DPC 4571	-	-	-	-	-	-	-	-	-	-	-	-
Lactobacillus helveticus H10	-	-	-	-	-	-	-	-	-	-	-	-
Lactobacillus helveticus R0052	-	-	-	-	-	-	-	-	-	-	-	-
Lactobacillus johnsonii DPC 6026	-	-	-	-	-	-	-	-	-	-	-	-
Lactobacillus johnsonii FI9785	-	-	-	-	-	-	-	-	-	-	-	-
Lactobacillus johnsonii N6.2	-	-	-	-	-	-	-	-	-	-	-	-
Lactobacillus johnsonii NCC 533	-	-	-	-	-	-	-	-	-	-	-	-
Lactobacillus kefiranofaciens ZW3	-	-	-	-	-	-	-	-	-	-	-	-
Lactobacillus paracasei subsp. paracasei 8700:2	-	-	-	-	-	-	-	-	-	-	-	-
Lactobacillus plantarum 16	-	-	-	-	-	-	-	-	-	-	-	-
Lactobacillus plantarum JDM1	-	-	-	-	-	-	-	-	-	-	-	-
Lactobacillus plantarum WCFS1	-	-	-	-	-	-	-	-	-	-	-	-
Lactobacillus plantarum ZJ316	-	-	-	-	-	-	-	-	-	-	-	-
Lactobacillus plantarum subsp. plantarum P-8	-	-	-	-	-	-	-	-	-	-	-	-
Lactobacillus plantarum subsp. plantarum ST-III	-	-	-	-	-	-	-	-	-	-	-	-
Lactobacillus reuteri DSM 20016	-	-	-	-	-	-	-	-	-	-	-	-
Lactobacillus reuteri F275 Kitasato	-	-	-	-	-	-	-	-	-	-	-	-
Lactobacillus reuteri I5007	-	-	-	-	-	-	-	-	-	-	-	-
Lactobacillus reuteri SD2112	-	-	-	-	-	-	-	-	-	-	-	-
Lactobacillus reuteri TD1	-	-	-	-	-	-	-	-	-	-	-	-
Lactobacillus rhamnosus ATCC 8530	-	-	-	-	-	-	-	-	-	-	-	-
Lactobacillus rhamnosus GG	-	-	-	-	-	-	-	-	-	-	-	-
Lactobacillus rhamnosus GG	-	-	-	-	-	-	-	-	-	-	-	-
Lactobacillus rhamnosus LOCK900	-	-	-	-	-	-	-	-	-	-	-	-
Lactobacillus rhamnosus LOCK908	-	-	-	-	-	-	-	-	-	-	-	-
Lactobacillus rhamnosus Lc 705	-	-	-	-	-	-	-	-	-	-	-	-
Lactobacillus ruminis ATCC 27782	-	-	-	-	-	-	-	-	-	-	-	-
Lactobacillus sakei subsp. sakei 23K	-	-	-	-	-	-	-	-	-	-	-	-
Lactobacillus salivarius CECT 5713	-	-	-	-	-	-	-	-	-	-	-	-
Lactobacillus salivarius subsp. salivarius UCC118	-	-	-	-	-	-	-	-	-	-	-	-
Lactobacillus sanfranciscensis TMW 1.1304	-	-	-	-	-	-	-	-	-	-	-	-
Lactococcus garvieae ATCC 49156	-	-	-	-	-	-	-	-	-	-	-	-
Lactococcus garvieae Lg2	-	-	-	-	-	-	-	-	-	-	-	-
Lactococcus lactis subsp. cremoris A76	-	-	-	-	-	-	-	-	-	-	-	-
Lactococcus lactis subsp. cremoris KW2	-	-	-	-	-	-	-	-	-	-	-	-
Lactococcus lactis subsp. cremoris MG1363	-	-	-	-	-	-	-	-	-	-	-	-
Lactococcus lactis subsp. cremoris NZ9000	-	-	-	-	-	-	-	-	-	-	-	-
Lactococcus lactis subsp. cremoris SK11	-	-	-	-	-	-	-	-	-	-	-	-
Lactococcus lactis subsp. cremoris UC509.9	-	-	-	-	-	-	-	-	-	-	-	-
Lactococcus lactis subsp. lactis	-	-	-	-	-	-	-	-	-	-	-	-
Lactococcus lactis subsp. lactis CV56	-	-	-	-	-	-	-	-	-	-	-	-
Lactococcus lactis subsp. lactis IO-1 DNA	-	-	-	-	-	-	-	-	-	-	-	-
Lactococcus lactis subsp. lactis KF147	-	-	-	-	-	-	-	-	-	-	-	-
Lactococcus lactis subsp. lactis KLDS 4.0325	-	-	-	-	-	-	-	-	-	-	-	-
Pediococcus claussenii ATCC BAA-344	-	-	-	-	-	-	-	-	-	-	-	-
Pediococcus pentosaceus ATCC 25745	-	-	-	-	-	-	-	-	-	-	-	-
Pediococcus pentosaceus SL49	-	-	-	-	-	-	-	-	-	-	-	-
+, amplified by the corresponding primer sets; -, not amplified.
CA, Leu. carnosum; CI, Leu. citreum; FA, Leu. fallax; GA, Leu. gasicomitatum; GE, Leu. gelidum; HO, Leu. holzapfelii; IN, Leu. inhae; KI, Leu. kimchii; LA, Leu. lactis; ME, Leu. mesenteroides; PS, Leu. pseudomesenteroides; SU, Leu. suionicum

## Sheet: Table S6
Supplementary Table S6. Specificity results of Leuconostoc species-specific real-time PCR assay
Species	Ct value of real-time PCR with species-specific primer sets
	CA	CI	FA	GA	GE	HO	IN	KI	LA	ME	PS	SU
Leuconostoc carnosum KACC 12255	+ (11.9)	-	-	-	-	-	-	-	-	-	-	-
Leuconostoc carnosum KCTC 3525	+ (11.48)	-	-	-	-	-	-	-	-	-	-	-
Leuconostoc citreum KACC 11860	-	+ (12.5)	-	-	-	-	-	-	-	-	-	-
Leuconostoc citreum KCTC 3526	-	+ (12.05)	-	-	-	-	-	-	-	-	-	-
Leuconostoc fallax KACC 12303	-	-	+ (11.5)	-	-	-	-	-	-	-	-	-
Leuconostoc gasicomitatum KACC 13854	-	-	-	+ (11.62)	-	-	-	-	-	-	-	-
Leuconostoc gasicomitatum KCTC 3753	-	-	-	+ (11.61)	-	-	-	-	-	-	-	-
Leuconostoc gelidum KACC 12256	-	-	-	-	+ (11.42)	-	-	-	-	-	-	-
Leuconostoc gelidum KCTC 3527	-	-	-	-	+ (11.26)	-	-	-	-	-	-	-
Leuconostoc holzapfelii KACC 17729	-	-	-	-	-	+ (12.28)	-	-	-	-	-	-
Leuconostoc inhae KACC 12281	-	-	-	-	-	-	+ (10.97)	-	-	-	-	-
Leuconostoc kimchii KCKM 0642	-	-	-	-	-	-	-	+ (12.17)	-	-	-	-
Leuconostoc lactis KACC 12305	-	-	-	-	-	-	-	-	+ (11.93)	-	-	-
Leuconostoc lactis KACC 15743	-	-	-	-	-	-	-	-	+ (11.03)	-	-	-
Leuconostoc lactis KCTC 3528	-	-	-	-	-	-	-	-	+ (11.13)	-	-	-
Leuconostoc mesenteroides KCTC 3100	-	-	-	-	-	-	-	-	-	+ (11.08)	-	-
Leuconostoc mesenteroides subsp. cremoris KACC 12313	-	-	-	-	-	-	-	-	-	+ (10.17)	-	-
Leuconostoc mesenteroides subsp. dextranicum KACC 12315	-	-	-	-	-	-	-	-	-	+ (10.81)	-	-
Leuconostoc mesenteroides subsp. jonggagibkimchii KACC 21768	-	-	-	-	-	-	-	-	-	+ (9.86)	-	-
Leuconostoc mesenteroides subsp. mesenteroides KACC 12312	-	-	-	-	-	-	-	-	-	+ (10.61)	-	-
Leuconostoc mesenteroides subsp. mesenteroides KCTC 3505	-	-	-	-	-	-	-	-	-	+ (10.77)	-	-
Leuconostoc psendomesenteroides KACC 12304	-	-	-	-	-	-	-	-	-	-	+ (11.02)	-
Leuconostoc suionicum KACC 17730	-	-	-	-	-	-	-	-	-	-	-	+ (10.55)
Apilactobacillus kunkeei KACC 19371	-	-	-	-	-	-	-	-	-	-	-	-
Bifidobacterium animalis subsp. animalis KACC 16637	-	-	-	-	-	-	-	-	-	-	-	-
Bifidobacterium animalis subsp. lactis KACC 16638	-	-	-	-	-	-	-	-	-	-	-	-
Bifidobacterium bifidum KCTC 3418	-	-	-	-	-	-	-	-	-	-	-	-
Bifidobacterium bifidum KCTC 3440	-	-	-	-	-	-	-	-	-	-	-	-
Bifidobacterium breve KACC 16639	-	-	-	-	-	-	-	-	-	-	-	-
Bifidobacterium breve KCTC 3419	-	-	-	-	-	-	-	-	-	-	-	-
Bifidobacterium longum subsp. infantis KCTC 3249	-	-	-	-	-	-	-	-	-	-	-	-
Bifidobacterium longum subsp. longum KCCM 11953	-	-	-	-	-	-	-	-	-	-	-	-
Companilactobacillus crustorum KACC 16344	-	-	-	-	-	-	-	-	-	-	-	-
Companilactobacillus farciminis KACC 12423	-	-	-	-	-	-	-	-	-	-	-	-
Companilactobacillus heilongjiangensis KACC 18741	-	-	-	-	-	-	-	-	-	-	-	-
Enterococcus avium KACC 10788	-	-	-	-	-	-	-	-	-	-	-	-
Enterococcus casseliflavus KCTC 3552	-	-	-	-	-	-	-	-	-	-	-	-
Enterococcus casseliflavus KCTC 3638	-	-	-	-	-	-	-	-	-	-	-	-
Enterococcus cecorum KACC 13884	-	-	-	-	-	-	-	-	-	-	-	-
Enterococcus devriesei KACC 14590	-	-	-	-	-	-	-	-	-	-	-	-
Enterococcus durans KACC 10787	-	-	-	-	-	-	-	-	-	-	-	-
Enterococcus durans KCTC 13289	-	-	-	-	-	-	-	-	-	-	-	-
Enterococcus faecalis KACC 11859	-	-	-	-	-	-	-	-	-	-	-	-
Enterococcus faecalis KCTC 3206	-	-	-	-	-	-	-	-	-	-	-	-
Enterococcus faecalis KCTC 5290	-	-	-	-	-	-	-	-	-	-	-	-
Enterococcus faecium KACC 11954	-	-	-	-	-	-	-	-	-	-	-	-
Enterococcus faecium KCTC 13225	-	-	-	-	-	-	-	-	-	-	-	-
Enterococcus gilvus KACC 13847	-	-	-	-	-	-	-	-	-	-	-	-
Enterococcus hirae KACC 10779	-	-	-	-	-	-	-	-	-	-	-	-
Enterococcus hirae KACC 10782	-	-	-	-	-	-	-	-	-	-	-	-
Enterococcus hirae KACC 16328	-	-	-	-	-	-	-	-	-	-	-	-
Enterococcus lactis KACC 14552	-	-	-	-	-	-	-	-	-	-	-	-
Enterococcus lactis KACC 15681	-	-	-	-	-	-	-	-	-	-	-	-
Enterococcus lactis KACC 21015	-	-	-	-	-	-	-	-	-	-	-	-
Enterococcus malodoratus KACC 13883	-	-	-	-	-	-	-	-	-	-	-	-
Enterococcus mundtii KACC 13824	-	-	-	-	-	-	-	-	-	-	-	-
Enterococcus mundtii KCTC 3630	-	-	-	-	-	-	-	-	-	-	-	-
Enterococcus pseudoavium KACC 13781	-	-	-	-	-	-	-	-	-	-	-	-
Enterococcus raffinosus KACC 13782	-	-	-	-	-	-	-	-	-	-	-	-
Enterococcus saccharolyticus KACC 10783	-	-	-	-	-	-	-	-	-	-	-	-
Enterococcus thailandicus KCTC 13134	-	-	-	-	-	-	-	-	-	-	-	-
Fructilactobacillus lindneri KACC 12445	-	-	-	-	-	-	-	-	-	-	-	-
Lacticaseibacillus casei KCTC 13086	-	-	-	-	-	-	-	-	-	-	-	-
Lacticaseibacillus casei KCTC 3109	-	-	-	-	-	-	-	-	-	-	-	-
Lacticaseibacillus casei subsp. casei KCTC 3110	-	-	-	-	-	-	-	-	-	-	-	-
Lacticaseibacillus paracasei subsp. paracasei KCTC 3165	-	-	-	-	-	-	-	-	-	-	-	-
Lacticaseibacillus paracasei subsp. tolerans KACC 12427	-	-	-	-	-	-	-	-	-	-	-	-
Lacticaseibacillus rhamnosus KCTC 13088	-	-	-	-	-	-	-	-	-	-	-	-
Lacticaseibacillus rhamnosus KCTC 3237	-	-	-	-	-	-	-	-	-	-	-	-
Lactiplantibacillus paraplantarum KACC 12373	-	-	-	-	-	-	-	-	-	-	-	-
Lactiplantibacillus plantarum KACC 11451	-	-	-	-	-	-	-	-	-	-	-	-
Lactiplantibacillus plantarum KACC 12404	-	-	-	-	-	-	-	-	-	-	-	-
Lactobacillus acetotolerans KACC 12447	-	-	-	-	-	-	-	-	-	-	-	-
Lactobacillus acidipiscis KACC 12394	-	-	-	-	-	-	-	-	-	-	-	-
Lactobacillus acidophilus KACC 12419	-	-	-	-	-	-	-	-	-	-	-	-
Lactobacillus acidophilus KCTC 3164	-	-	-	-	-	-	-	-	-	-	-	-
Lactobacillus agilis KACC 12433	-	-	-	-	-	-	-	-	-	-	-	-
Lactobacillus amylophilus KACC 11430	-	-	-	-	-	-	-	-	-	-	-	-
Lactobacillus amylovorus KACC 12435	-	-	-	-	-	-	-	-	-	-	-	-
Lactobacillus delbrueckii subsp. bulgaricus KACC 12420	-	-	-	-	-	-	-	-	-	-	-	-
Lactobacillus delbrueckii subsp. delbrueckii KACC 13439	-	-	-	-	-	-	-	-	-	-	-	-
Lactobacillus delbrueckii subsp. lactis KACC 12417	-	-	-	-	-	-	-	-	-	-	-	-
Lactobacillus gallinarum KACC 12370	-	-	-	-	-	-	-	-	-	-	-	-
Lactobacillus gasseri KACC 12424	-	-	-	-	-	-	-	-	-	-	-	-
Lactobacillus gasseri KCTC 3163	-	-	-	-	-	-	-	-	-	-	-	-
Lactobacillus helveticus KACC 12418	-	-	-	-	-	-	-	-	-	-	-	-
Lactobacillus jensenii KCTC 5194	-	-	-	-	-	-	-	-	-	-	-	-
Lactobacillus johnsonii KCTC 3801	-	-	-	-	-	-	-	-	-	-	-	-
Lactobacillus pentosus KACC 12428	-	-	-	-	-	-	-	-	-	-	-	-
Lactobacillus salivarius KCTC 3600	-	-	-	-	-	-	-	-	-	-	-	-
Lactococcus lactis KCTC 2013	-	-	-	-	-	-	-	-	-	-	-	-
Lactococcus lactis KCTC 3769	-	-	-	-	-	-	-	-	-	-	-	-
Latilactobacillus curvatus KACC 12415	-	-	-	-	-	-	-	-	-	-	-	-
Latilactobacillus sakei KCTC 3603	-	-	-	-	-	-	-	-	-	-	-	-
Lentilactobacillus buchneri KACC 12416	-	-	-	-	-	-	-	-	-	-	-	-
Lentilactobacillus parabuchneri KACC 12363	-	-	-	-	-	-	-	-	-	-	-	-
Levilactobacillus brevis KCTC 3498	-	-	-	-	-	-	-	-	-	-	-	-
Levilactobacillus zymae KACC 16349	-	-	-	-	-	-	-	-	-	-	-	-
Ligilactobacillus ruminis KACC 12429	-	-	-	-	-	-	-	-	-	-	-	-
Limosilactobacillus fermentum KACC 11441	-	-	-	-	-	-	-	-	-	-	-	-
Limosilactobacillus fermentum KCTC 3112	-	-	-	-	-	-	-	-	-	-	-	-
Limosilactobacillus fermentum KCTC 5049	-	-	-	-	-	-	-	-	-	-	-	-
Limosilactobacillus mucosae KACC 12381	-	-	-	-	-	-	-	-	-	-	-	-
Limosilactobacillus reuteri KCTC 3594	-	-	-	-	-	-	-	-	-	-	-	-
Loigolactobacillus coryniformis KACC 12411	-	-	-	-	-	-	-	-	-	-	-	-
Pediococcus acidilactici KACC 16147	-	-	-	-	-	-	-	-	-	-	-	-
Pediococcus acidilactici KACC 17116	-	-	-	-	-	-	-	-	-	-	-	-
Pediococcus acidilactici KACC 12307	-	-	-	-	-	-	-	-	-	-	-	-
Pediococcus acidilactici KACC 15745	-	-	-	-	-	-	-	-	-	-	-	-
Pediococcus acidilactici KACC 15746	-	-	-	-	-	-	-	-	-	-	-	-
Pediococcus acidilactici KACC 15760	-	-	-	-	-	-	-	-	-	-	-	-
Pediococcus acidilactici KACC 15761	-	-	-	-	-	-	-	-	-	-	-	-
Pediococcus argentinicus KACC 16352	-	-	-	-	-	-	-	-	-	-	-	-
Pediococcus cellicola KACC 12299	-	-	-	-	-	-	-	-	-	-	-	-
Pediococcus claussenii KCTC 3811	-	-	-	-	-	-	-	-	-	-	-	-
Pediococcus damnosus KACC 12309	-	-	-	-	-	-	-	-	-	-	-	-
Pediococcus ethanolidurans KACC 15276	-	-	-	-	-	-	-	-	-	-	-	-
Pediococcus inopinatus KACC 12308	-	-	-	-	-	-	-	-	-	-	-	-
Pediococcus parvulus KACC 12310	-	-	-	-	-	-	-	-	-	-	-	-
Pediococcus pentosaceus KACC 12311	-	-	-	-	-	-	-	-	-	-	-	-
Pediococcus pentosaceus KACC 15785	-	-	-	-	-	-	-	-	-	-	-	-
Pediococcus pentosaceus KACC 15786	-	-	-	-	-	-	-	-	-	-	-	-
Pediococcus pentosaceus KACC 15790	-	-	-	-	-	-	-	-	-	-	-	-
Pediococcus pentosaceus KACC 15791	-	-	-	-	-	-	-	-	-	-	-	-
Pediococcus pentosaceus KACC 15794	-	-	-	-	-	-	-	-	-	-	-	-
Pediococcus pentosaceus KACC 15795	-	-	-	-	-	-	-	-	-	-	-	-
Pediococcus stilesii KACC 12300	-	-	-	-	-	-	-	-	-	-	-	-
Weissella beninensis KACC 18586	-	-	-	-	-	-	-	-	-	-	-	-
Weissella ceti KACC 18534	-	-	-	-	-	-	-	-	-	-	-	-
Weissella cibaria KACC 11862	-	-	-	-	-	-	-	-	-	-	-	-
Weissella cibaria KCTC 3746	-	-	-	-	-	-	-	-	-	-	-	-
Weissella confusa KACC 11841	-	-	-	-	-	-	-	-	-	-	-	-
Weissella confusa KCTC 3499	-	-	-	-	-	-	-	-	-	-	-	-
Weissella cryptocerci KACC 18423	-	-	-	-	-	-	-	-	-	-	-	-
Weissella diestrammenae KACC 16890	-	-	-	-	-	-	-	-	-	-	-	-
Weissella halotolerans KACC 11843	-	-	-	-	-	-	-	-	-	-	-	-
Weissella hellenica KACC 11842	-	-	-	-	-	-	-	-	-	-	-	-
Weissella kandleri KACC 11844	-	-	-	-	-	-	-	-	-	-	-	-
Weissella koreensis KACC 11853	-	-	-	-	-	-	-	-	-	-	-	-
Weissella minor KACC 13437	-	-	-	-	-	-	-	-	-	-	-	-
Weissella minor KCTC 3604	-	-	-	-	-	-	-	-	-	-	-	-
Weissella paramesenteroides KACC 11847	-	-	-	-	-	-	-	-	-	-	-	-
Weissella paramesenteroides KCTC 3531	-	-	-	-	-	-	-	-	-	-	-	-
Weissella soli KACC 11848	-	-	-	-	-	-	-	-	-	-	-	-
Weissella thailandensis KACC 11849	-	-	-	-	-	-	-	-	-	-	-	-
Weissella thailandensis KCTC 3751	-	-	-	-	-	-	-	-	-	-	-	-
Weissella viridescens KCTC 3504	-	-	-	-	-	-	-	-	-	-	-	-
+, amplified by the corresponding primer sets; -, not amplified.
CA, Leu. carnosum; CI, Leu. citreum; FA, Leu. fallax; GA, Leu. gasicomitatum; GE, Leu. gelidum; HO, Leu. holzapfelii; IN, Leu. inhae; KI, Leu. kimchii; LA, Leu. lactis; ME, Leu. mesenteroides; PS, Leu. pseudomesenteroides; SU, Leu. suionicum

## Sheet: Table S7
Supplementary Table S7. Detectability of real-time PCR with various target concentrations in spiked food samples
Con. (CFU/g)	Pork													Lettuce													Milk
	LCA	LCI	LFA	LGA	LGE	LHO	LIN	LKI	LLA	LME	LPS	LSU		LCA	LCI	LFA	LGA	LGE	LHO	LIN	LKI	LLA	LME	LPS	LSU		LCA	LCI	LFA	LGA	LGE	LHO	LIN	LKI	LLA	LME	LPS	LSU
108	+++	+++	+++	+++	+++	+++	+++	+++	+++	+++	+++	+++		+++	+++	+++	+++	+++	+++	+++	+++	+++	+++	+++	+++		+++	+++	+++	+++	+++	+++	+++	+++	+++	+++	+++	+++
107	+++	+++	+++	+++	+++	+++	+++	+++	+++	+++	+++	+++		+++	+++	+++	+++	+++	+++	+++	+++	+++	+++	+++	+++		+++	+++	+++	+++	+++	+++	+++	+++	+++	+++	+++	+++
106	+++	+++	+++	+++	+++	+++	+++	+++	+++	+++	+++	+++		+++	+++	+++	+++	+++	+++	+++	+++	+++	+++	+++	+++		+++	+++	+++	+++	+++	+++	+++	+++	+++	+++	+++	+++
105	+++	+++	+++	+++	+++	+++	+++	+++	+++	+++	+++	+++		+++	+++	+++	+++	+++	+++	+++	+++	+++	+++	+++	+++		+++	+++	+++	+++	+++	+++	+++	+++	+++	+++	+++	+++
104	+++	+++	+++	+++	+++	+++	+++	+++	+++	+++	+++	+++		+++	+++	+++	+++	+++	+++	+++	+++	+++	+++	+++	+++		+++	+++	+++	+++	+++	+++	+++	+++	+++	+++	+++	+++
103	+++	+++	+++	+++	+++	+++	+++	+++	+++	+++	+++	+++		+++	+++	+++	+++	+++	+++	+++	+++	+++	+++	+++	+++		+++	+++	+++	+++	+++	+++	+++	+++	+++	+++	+++	+++
102	+++	+++	+++	+++	+++	+++	+++	+++	+++	+++	+++	+++		+++	+++	+++	+++	+++	+++	+++	+++	+++	+++	+++	+++		+++	+++	+++	+++	+++	+++	+++	+++	+++	+++	+++	+++
101	ND	ND	ND	ND	ND	ND	ND	ND	ND	ND	ND	ND		ND	ND	ND	ND	ND	ND	ND	ND	ND	ND	ND	ND		ND	ND	ND	ND	ND	ND	ND	ND	ND	ND	ND	ND
LCA, Leu. carnosum; LCI, Leu. citreum; LFA, Leu. fallax; LGA, Leu. gasicomotatum; LGE, Leu. gelidum; LHO, Leu. holzapfelii; LIN, Leu. inhae; LKI, Leu. kimchii; LLA, Leu. lactis; LME, Leu. mesenteroides; LPS, Leu. pseudomesenteroides; LSU, Leu. suionicum
+, amplified by corresponding primer; ND, not detected
